# Supplementary material for: Chemoradiotherapy Is Superior to Radiotherapy Alone in Esophageal Cancer Patients Older Than 65 Years: A Propensity Score-Matched Analysis of the SEER Database
Source: Front Oncol. 2021 Sep 7;11:736448. doi: 10.3389/fonc.2021.736448 (PMC8453162; doi:10.3389/fonc.2021.736448)
Supplement: Supplementary file 1 [file Table_1.xls]

## Sheet: Sheet1
Age recode with <1 year olds	Sex	Year of diagnosis	Race recode (W, B, AI, API)	Primary Site - labeled	Primary Site	Histologic Type ICD-O-3	Grade (thru 2017)	Diagnostic Confirmation	ICD-O-3 Hist/behav	ICD-O-3 Hist/behav, malignant	Histology recode - broad groupings	Site recode - rare tumors	Combined Summary Stage (2004+)	Summary stage 2000 (1998-2017)	SEER Combined Summary Stage 2000 (2004-2017)	SEER historic stage A (1973-2015)	Derived AJCC Stage Group, 7th ed (2010-2015)	Derived AJCC T, 7th ed (2010-2015)	Derived AJCC N, 7th ed (2010-2015)	Derived AJCC M, 7th ed (2010-2015)	Derived AJCC Stage Group, 6th ed (2004-2015)	Derived AJCC T, 6th ed (2004-2015)	Derived AJCC N, 6th ed (2004-2015)	Derived AJCC M, 6th ed (2004-2015)	Radiation recode	Chemotherapy recode (yes, no/unk)	Tumor Size Summary (2016+)	Regional nodes examined (1988+)	Regional nodes positive (1988+)	SEER Combined Mets at DX-bone (2010+)	SEER Combined Mets at DX-brain (2010+)	SEER Combined Mets at DX-liver (2010+)	SEER Combined Mets at DX-lung (2010+)	Mets at DX-Distant LN (2016+)	Mets at DX-Other (2016+)	CS tumor size (2004-2015)	CS extension (2004-2015)	CS lymph nodes (2004-2015)	CS mets at dx (2004-2015)	CS Tumor Size/Ext Eval (2004-2015)	CS Reg Node Eval (2004-2015)	CS Mets Eval (2004-2015)	CS site-specific factor 1 (2004-2017 varying by schema)	CS site-specific factor 25 (2004-2017 varying by schema)	CS version input current (2004-2015)	CS version input original (2004-2015)	CS version derived (2004-2015)	COD to site recode	SEER cause-specific death classification
75-79 years	Male	2006	White	C15.5-Lower third of esophagus	155	8140	Moderately differentiated; Grade II	Positive histology	8140/3: Adenocarcinoma, NOS	8140/3: Adenocarcinoma, NOS	8140-8389: adenomas and adenocarcinomas	7.2 Adenocarcinoma with variants of esophagus	Distant	Distant	Distant site(s)/node(s) involved	Distant	Blank(s)	Blank(s)	Blank(s)	Blank(s)	IVB	TX	N1	M1b	Beam radiation	No	Blank(s)	0	98	Blank(s)	Blank(s)	Blank(s)	Blank(s)	Blank(s)	Blank(s)	999	999	500	50	1	0	0	988	988	20510	10200	20550	Esophagus	Dead (attributable to this cancer dx)
85+ years	Male	2007	White	C15.5-Lower third of esophagus	155	8140	Poorly differentiated; Grade III	Positive histology	8140/3: Adenocarcinoma, NOS	8140/3: Adenocarcinoma, NOS	8140-8389: adenomas and adenocarcinomas	7.2 Adenocarcinoma with variants of esophagus	Localized	Localized	Localized only	Localized	Blank(s)	Blank(s)	Blank(s)	Blank(s)	I	T1	N0	M0	Beam radiation	Yes	Blank(s)	0	98	Blank(s)	Blank(s)	Blank(s)	Blank(s)	Blank(s)	Blank(s)	999	300	0	0	1	0	0	988	988	20510	10400	20550	Esophagus	Dead (attributable to this cancer dx)
85+ years	Male	2011	White	C15.5-Lower third of esophagus	155	8140	Moderately differentiated; Grade II	Positive histology	8140/3: Adenocarcinoma, NOS	8140/3: Adenocarcinoma, NOS	8140-8389: adenomas and adenocarcinomas	7.2 Adenocarcinoma with variants of esophagus	Regional	Regional	Regional by direct extension only	Regional	IIB	T3	N0	M0	IIA	T3	N0	M0	Beam radiation	Yes	Blank(s)	0	98	No	No	No	No	Blank(s)	Blank(s)	999	400	0	0	1	0	0	0	988	20540	20200	20550	Diseases of Heart	Alive or dead of other cause
75-79 years	Male	2005	White	C15.3-Upper third of esophagus	153	8070	Poorly differentiated; Grade III	Positive histology	8070/3: Squamous cell carcinoma, NOS	8070/3: Squamous cell carcinoma, NOS	8050-8089: squamous cell neoplasms	7.1 Squamous cell carcinoma with variants of esophagus	Distant	Distant	Distant site(s)/node(s) involved	Distant	Blank(s)	Blank(s)	Blank(s)	Blank(s)	IVB	T4	N1	M1b	Beam radiation	Yes	Blank(s)	0	98	Blank(s)	Blank(s)	Blank(s)	Blank(s)	Blank(s)	Blank(s)	35	650	305	40	1	0	0	988	988	20510	10200	20550	Esophagus	Dead (attributable to this cancer dx)
70-74 years	Female	2010	White	C15.4-Middle third of esophagus	154	8070	Poorly differentiated; Grade III	Positive histology	8070/3: Squamous cell carcinoma, NOS	8070/3: Squamous cell carcinoma, NOS	8050-8089: squamous cell neoplasms	7.1 Squamous cell carcinoma with variants of esophagus	Distant	Distant	Distant site(s)/node(s) involved	Distant	IIIA	T3	N1	M0	III	T3	N1	M0	Beam radiation	Yes	Blank(s)	0	98	No	No	No	No	Blank(s)	Blank(s)	999	400	305	0	1	0	0	400	988	20530	20200	20550	Miscellaneous Malignant Cancer	Dead (attributable to this cancer dx)
70-74 years	Male	2007	White	C15.0-Cervical esophagus	150	8070	Moderately differentiated; Grade II	Positive histology	8070/3: Squamous cell carcinoma, NOS	8070/3: Squamous cell carcinoma, NOS	8050-8089: squamous cell neoplasms	7.1 Squamous cell carcinoma with variants of esophagus	Localized	Localized	Localized only	Localized	Blank(s)	Blank(s)	Blank(s)	Blank(s)	IIA	T2	N0	M0	Beam radiation	Yes	Blank(s)	0	98	Blank(s)	Blank(s)	Blank(s)	Blank(s)	Blank(s)	Blank(s)	65	200	0	0	3	0	0	988	988	20510	10300	20550	Esophagus	Dead (attributable to this cancer dx)
75-79 years	Female	2004	Asian or Pacific Islander	C15.5-Lower third of esophagus	155	8140	Poorly differentiated; Grade III	Positive histology	8140/3: Adenocarcinoma, NOS	8140/3: Adenocarcinoma, NOS	8140-8389: adenomas and adenocarcinomas	7.2 Adenocarcinoma with variants of esophagus	Regional	Regional	Regional by direct extension only	Regional	Blank(s)	Blank(s)	Blank(s)	Blank(s)	IIA	T3	N0	M0	Beam radiation	No	Blank(s)	0	98	Blank(s)	Blank(s)	Blank(s)	Blank(s)	Blank(s)	Blank(s)	60	400	0	0	1	0	0	988	988	20510	10100	20550	Esophagus	Dead (attributable to this cancer dx)
80-84 years	Female	2013	White	C15.3-Upper third of esophagus	153	8070	Unknown	Positive histology	8070/3: Squamous cell carcinoma, NOS	8070/3: Squamous cell carcinoma, NOS	8050-8089: squamous cell neoplasms	7.1 Squamous cell carcinoma with variants of esophagus	Regional	Regional	Regional by both direct extension and lymph node involvement	Regional	IIIB	T3	N2	M0	III	T3	N1	M0	Beam radiation	Yes	Blank(s)	0	98	No	No	No	No	Blank(s)	Blank(s)	19	400	100	0	1	1	0	200	988	20550	20440	20550	Esophagus	Dead (attributable to this cancer dx)
75-79 years	Female	2008	White	C15.4-Middle third of esophagus	154	8071	Moderately differentiated; Grade II	Positive histology	8071/3: Squamous cell carcinoma, keratinizing, NOS	8071/3: Squamous cell carcinoma, keratinizing, NOS	8050-8089: squamous cell neoplasms	7.1 Squamous cell carcinoma with variants of esophagus	Distant	Distant	Distant site(s)/node(s) involved	Distant	Blank(s)	Blank(s)	Blank(s)	Blank(s)	IVA	T2	N1	M1a	Beam radiation	Yes	Blank(s)	0	98	Blank(s)	Blank(s)	Blank(s)	Blank(s)	Blank(s)	Blank(s)	50	200	100	11	1	0	0	988	988	20550	10401	20550	Esophagus	Dead (attributable to this cancer dx)
75-79 years	Female	2004	White	C15.0-Cervical esophagus	150	8072	Unknown	Positive histology	8072/3: Squamous cell carcinoma, large cell, nonkeratinizing, NOS	8072/3: Squamous cell carcinoma, large cell, nonkeratinizing, NOS	8050-8089: squamous cell neoplasms	7.1 Squamous cell carcinoma with variants of esophagus	Regional	Regional	Regional by direct extension only	Regional	Blank(s)	Blank(s)	Blank(s)	Blank(s)	III	T4	N0	M0	Beam radiation	Yes	Blank(s)	0	98	Blank(s)	Blank(s)	Blank(s)	Blank(s)	Blank(s)	Blank(s)	58	600	0	0	0	0	0	988	988	20510	10002	20550	Esophagus	Dead (attributable to this cancer dx)
70-74 years	Female	2007	White	C15.8-Overlapping lesion of esophagus	158	8070	Poorly differentiated; Grade III	Positive histology	8070/3: Squamous cell carcinoma, NOS	8070/3: Squamous cell carcinoma, NOS	8050-8089: squamous cell neoplasms	7.1 Squamous cell carcinoma with variants of esophagus	Localized	Localized	Localized only	Localized	Blank(s)	Blank(s)	Blank(s)	Blank(s)	I	T1	N0	M0	Beam radiation	Yes	Blank(s)	0	98	Blank(s)	Blank(s)	Blank(s)	Blank(s)	Blank(s)	Blank(s)	50	300	0	0	1	0	0	988	988	20510	10300	20550	Alive	Alive or dead of other cause
80-84 years	Male	2005	White	C15.5-Lower third of esophagus	155	8140	Moderately differentiated; Grade II	Positive histology	8140/3: Adenocarcinoma, NOS	8140/3: Adenocarcinoma, NOS	8140-8389: adenomas and adenocarcinomas	7.2 Adenocarcinoma with variants of esophagus	Regional	Regional	Regional lymph nodes involved only	Regional	Blank(s)	Blank(s)	Blank(s)	Blank(s)	IIB	T1	N1	M0	Beam radiation	Yes	Blank(s)	0	98	Blank(s)	Blank(s)	Blank(s)	Blank(s)	Blank(s)	Blank(s)	85	300	500	0	1	0	0	988	988	20510	10200	20550	Esophagus	Dead (attributable to this cancer dx)
80-84 years	Female	2010	White	C15.1-Thoracic esophagus	151	8070	Moderately differentiated; Grade II	Positive histology	8070/3: Squamous cell carcinoma, NOS	8070/3: Squamous cell carcinoma, NOS	8050-8089: squamous cell neoplasms	7.1 Squamous cell carcinoma with variants of esophagus	Regional	Regional	Regional lymph nodes involved only	Regional	IIB	T1NOS	N1	M0	IIB	T1	N1	M0	Beam radiation	Yes	Blank(s)	0	98	No	No	No	No	Blank(s)	Blank(s)	45	300	100	0	1	0	0	100	988	20520	10401	20550	Esophagus	Dead (attributable to this cancer dx)
70-74 years	Female	2005	White	C15.5-Lower third of esophagus	155	8140	Poorly differentiated; Grade III	Positive histology	8140/3: Adenocarcinoma, NOS	8140/3: Adenocarcinoma, NOS	8140-8389: adenomas and adenocarcinomas	7.2 Adenocarcinoma with variants of esophagus	Distant	Distant	Distant site(s)/node(s) involved	Distant	Blank(s)	Blank(s)	Blank(s)	Blank(s)	III	T4	N1	M0	Beam radiation	Yes	Blank(s)	0	98	Blank(s)	Blank(s)	Blank(s)	Blank(s)	Blank(s)	Blank(s)	999	600	305	0	1	0	0	988	988	20530	10100	20550	Esophagus	Dead (attributable to this cancer dx)
85+ years	Female	2010	White	C15.5-Lower third of esophagus	155	8070	Well differentiated; Grade I	Positive exfoliative cytology, no positive histology	8070/3: Squamous cell carcinoma, NOS	8070/3: Squamous cell carcinoma, NOS	8050-8089: squamous cell neoplasms	7.1 Squamous cell carcinoma with variants of esophagus	Regional	Regional	Regional by direct extension only	Regional	IB	T3	N0	M0	IIA	T3	N0	M0	Beam radiation	Yes	Blank(s)	0	98	No	No	No	No	Blank(s)	Blank(s)	40	450	0	0	1	0	0	0	988	20520	10401	20550	Esophagus	Dead (attributable to this cancer dx)
70-74 years	Female	2004	White	C15.4-Middle third of esophagus	154	8070	Moderately differentiated; Grade II	Positive histology	8070/3: Squamous cell carcinoma, NOS	8070/3: Squamous cell carcinoma, NOS	8050-8089: squamous cell neoplasms	7.1 Squamous cell carcinoma with variants of esophagus	Localized	Localized	Localized only	Localized	Blank(s)	Blank(s)	Blank(s)	Blank(s)	I	T1	N0	M0	Beam radiation	No	Blank(s)	0	98	Blank(s)	Blank(s)	Blank(s)	Blank(s)	Blank(s)	Blank(s)	999	300	0	0	1	0	0	988	988	20510	10100	20550	Chronic Obstructive Pulmonary Disease and Allied Cond	Alive or dead of other cause
85+ years	Female	2012	White	C15.5-Lower third of esophagus	155	8140	Well differentiated; Grade I	Positive histology	8140/3: Adenocarcinoma, NOS	8140/3: Adenocarcinoma, NOS	8140-8389: adenomas and adenocarcinomas	7.2 Adenocarcinoma with variants of esophagus	Localized	Localized	Localized only	Localized	IB	T2	N0	M0	IIA	T2	N0	M0	Beam radiation	Yes	Blank(s)	0	98	No	No	No	No	Blank(s)	Blank(s)	25	200	0	0	1	0	0	0	988	20540	20302	20550	Esophagus	Dead (attributable to this cancer dx)
70-74 years	Female	2008	Asian or Pacific Islander	C15.5-Lower third of esophagus	155	8070	Poorly differentiated; Grade III	Positive histology	8070/3: Squamous cell carcinoma, NOS	8070/3: Squamous cell carcinoma, NOS	8050-8089: squamous cell neoplasms	7.1 Squamous cell carcinoma with variants of esophagus	Regional	Regional	Regional by both direct extension and lymph node involvement	Regional	Blank(s)	Blank(s)	Blank(s)	Blank(s)	III	T3	N1	M0	Beam radiation	Yes	Blank(s)	0	98	Blank(s)	Blank(s)	Blank(s)	Blank(s)	Blank(s)	Blank(s)	40	400	100	0	1	0	0	988	988	20510	10401	20550	Esophagus	Dead (attributable to this cancer dx)
80-84 years	Male	2005	Asian or Pacific Islander	C15.5-Lower third of esophagus	155	8070	Well differentiated; Grade I	Positive histology	8070/3: Squamous cell carcinoma, NOS	8070/3: Squamous cell carcinoma, NOS	8050-8089: squamous cell neoplasms	7.1 Squamous cell carcinoma with variants of esophagus	Regional	Regional	Regional by both direct extension and lymph node involvement	Regional	Blank(s)	Blank(s)	Blank(s)	Blank(s)	III	T3	N1	M0	Beam radiation	Yes	Blank(s)	0	98	Blank(s)	Blank(s)	Blank(s)	Blank(s)	Blank(s)	Blank(s)	30	400	100	0	1	0	0	988	988	20510	10200	20550	Esophagus	Dead (attributable to this cancer dx)
85+ years	Female	2015	White	C15.0-Cervical esophagus	150	8070	Moderately differentiated; Grade II	Positive histology	8070/3: Squamous cell carcinoma, NOS	8070/3: Squamous cell carcinoma, NOS	8050-8089: squamous cell neoplasms	7.1 Squamous cell carcinoma with variants of esophagus	Localized	Localized	Localized only	Localized	IB	T1NOS	N0	M0	I	T1	N0	M0	Beam radiation	No	Blank(s)	0	98	No	No	No	No	Blank(s)	Blank(s)	999	300	0	0	1	1	0	0	988	20550	20550	20550	Esophagus	Dead (attributable to this cancer dx)
70-74 years	Male	2008	Asian or Pacific Islander	C15.4-Middle third of esophagus	154	8070	Moderately differentiated; Grade II	Positive histology	8070/3: Squamous cell carcinoma, NOS	8070/3: Squamous cell carcinoma, NOS	8050-8089: squamous cell neoplasms	7.1 Squamous cell carcinoma with variants of esophagus	Localized	Localized	Localized only	Localized	Blank(s)	Blank(s)	Blank(s)	Blank(s)	I	T1	N0	M0	Beam radiation	Yes	Blank(s)	0	98	Blank(s)	Blank(s)	Blank(s)	Blank(s)	Blank(s)	Blank(s)	20	300	0	0	1	0	0	988	988	20510	10401	20550	Colon excluding Rectum	Alive or dead of other cause
70-74 years	Male	2010	White	C15.5-Lower third of esophagus	155	8140	Moderately differentiated; Grade II	Positive histology	8140/3: Adenocarcinoma, NOS	8140/3: Adenocarcinoma, NOS	8140-8389: adenomas and adenocarcinomas	7.2 Adenocarcinoma with variants of esophagus	Regional	Regional	Regional by both direct extension and lymph node involvement	Regional	IIIC	T4b	N1	M0	III	T4	N1	M0	Beam radiation	Yes	Blank(s)	0	98	No	No	No	No	Blank(s)	Blank(s)	33	730	100	0	1	0	0	400	988	20550	10401	20550	Esophagus	Dead (attributable to this cancer dx)
85+ years	Male	2006	White	C15.5-Lower third of esophagus	155	8070	Poorly differentiated; Grade III	Positive histology	8070/3: Squamous cell carcinoma, NOS	8070/3: Squamous cell carcinoma, NOS	8050-8089: squamous cell neoplasms	7.1 Squamous cell carcinoma with variants of esophagus	Localized	Localized	Localized only	Localized	Blank(s)	Blank(s)	Blank(s)	Blank(s)	IIA	T2	N0	M0	Beam radiation	No	Blank(s)	0	98	Blank(s)	Blank(s)	Blank(s)	Blank(s)	Blank(s)	Blank(s)	40	200	0	0	1	0	0	988	988	20510	10200	20550	Esophagus	Dead (attributable to this cancer dx)
70-74 years	Male	2010	Asian or Pacific Islander	C15.5-Lower third of esophagus	155	8070	Unknown	Positive histology	8070/3: Squamous cell carcinoma, NOS	8070/3: Squamous cell carcinoma, NOS	8050-8089: squamous cell neoplasms	7.1 Squamous cell carcinoma with variants of esophagus	Distant	Distant	Distant site(s)/node(s) involved	Distant	IV	T1a	N0	M1	IVB	T1	N0	M1b	Beam radiation	No	Blank(s)	0	98	No	No	No	Yes	Blank(s)	Blank(s)	70	100	0	40	1	0	0	0	988	20520	20200	20550	Other Digestive Organs	Dead (attributable to this cancer dx)
75-79 years	Female	2010	Black	C15.3-Upper third of esophagus	153	8070	Poorly differentiated; Grade III	Positive histology	8070/3: Squamous cell carcinoma, NOS	8070/3: Squamous cell carcinoma, NOS	8050-8089: squamous cell neoplasms	7.1 Squamous cell carcinoma with variants of esophagus	Distant	Distant	Distant site(s)/node(s) involved	Distant	IIIB	T3	N2	M0	III	T3	N1	M0	Beam radiation	Yes	Blank(s)	0	98	No	No	No	No	Blank(s)	Blank(s)	57	450	305	0	1	0	0	200	988	20530	20200	20550	Esophagus	Dead (attributable to this cancer dx)
70-74 years	Male	2006	White	C15.5-Lower third of esophagus	155	8140	Poorly differentiated; Grade III	Positive histology	8140/3: Adenocarcinoma, NOS	8140/3: Adenocarcinoma, NOS	8140-8389: adenomas and adenocarcinomas	7.2 Adenocarcinoma with variants of esophagus	Regional	Regional	Regional by both direct extension and lymph node involvement	Regional	Blank(s)	Blank(s)	Blank(s)	Blank(s)	III	T3	N1	M0	Beam radiation	Yes	Blank(s)	0	98	Blank(s)	Blank(s)	Blank(s)	Blank(s)	Blank(s)	Blank(s)	32	400	100	0	1	0	0	988	988	20510	10300	20550	Esophagus	Dead (attributable to this cancer dx)
65-69 years	Female	2012	White	C15.5-Lower third of esophagus	155	8070	Moderately differentiated; Grade II	Positive histology	8070/3: Squamous cell carcinoma, NOS	8070/3: Squamous cell carcinoma, NOS	8050-8089: squamous cell neoplasms	7.1 Squamous cell carcinoma with variants of esophagus	Distant	Distant	Distant site(s)/node(s) involved	Distant	IIIC	T4b	N1	M0	III	T4	N1	M0	Beam radiation	Yes	Blank(s)	0	98	No	No	No	No	Blank(s)	Blank(s)	57	810	100	0	1	0	0	100	988	20540	20440	20550	Esophagus	Dead (attributable to this cancer dx)
70-74 years	Male	2011	White	C15.4-Middle third of esophagus	154	8070	Unknown	Positive histology	8070/3: Squamous cell carcinoma, NOS	8070/3: Squamous cell carcinoma, NOS	8050-8089: squamous cell neoplasms	7.1 Squamous cell carcinoma with variants of esophagus	Distant	Distant	Distant site(s)/node(s) involved	Distant	IV	T3	N1	M1	IVB	T3	N1	M1b	Beam radiation	No	Blank(s)	0	98	Yes	No	Yes	Unknown	Blank(s)	Blank(s)	40	400	220	50	1	0	0	400	988	20530	20302	20550	Suicide and Self-Inflicted Injury	Alive or dead of other cause
70-74 years	Male	2006	White	C15.4-Middle third of esophagus	154	8070	Unknown	Positive histology	8070/3: Squamous cell carcinoma, NOS	8070/3: Squamous cell carcinoma, NOS	8050-8089: squamous cell neoplasms	7.1 Squamous cell carcinoma with variants of esophagus	Localized	Localized	Localized only	Localized	Blank(s)	Blank(s)	Blank(s)	Blank(s)	I	T1	N0	M0	Beam radiation	Yes	Blank(s)	0	98	Blank(s)	Blank(s)	Blank(s)	Blank(s)	Blank(s)	Blank(s)	999	300	0	0	0	0	0	988	988	20510	10200	20550	Esophagus	Dead (attributable to this cancer dx)
80-84 years	Male	2015	White	C15.4-Middle third of esophagus	154	8140	Unknown	Positive histology	8140/3: Adenocarcinoma, NOS	8140/3: Adenocarcinoma, NOS	8140-8389: adenomas and adenocarcinomas	7.2 Adenocarcinoma with variants of esophagus	Regional	Regional	Regional by direct extension only	Regional	IIB	T3	N0	M0	IIA	T3	N0	M0	Beam radiation	Yes	Blank(s)	0	98	No	No	No	No	Blank(s)	Blank(s)	30	400	0	0	1	1	0	0	988	20550	20550	20550	Alive	Alive or dead of other cause
80-84 years	Male	2005	White	C15.5-Lower third of esophagus	155	8140	Poorly differentiated; Grade III	Positive histology	8140/3: Adenocarcinoma, NOS	8140/3: Adenocarcinoma, NOS	8140-8389: adenomas and adenocarcinomas	7.2 Adenocarcinoma with variants of esophagus	Localized	Localized	Localized only	Localized	Blank(s)	Blank(s)	Blank(s)	Blank(s)	I	T1	N0	M0	Beam radiation	Yes	Blank(s)	0	98	Blank(s)	Blank(s)	Blank(s)	Blank(s)	Blank(s)	Blank(s)	999	300	0	0	1	0	0	988	988	20510	10100	20550	Esophagus	Dead (attributable to this cancer dx)
80-84 years	Male	2005	Asian or Pacific Islander	C15.4-Middle third of esophagus	154	8070	Poorly differentiated; Grade III	Positive histology	8070/3: Squamous cell carcinoma, NOS	8070/3: Squamous cell carcinoma, NOS	8050-8089: squamous cell neoplasms	7.1 Squamous cell carcinoma with variants of esophagus	Regional	Regional	Regional lymph nodes involved only	Regional	Blank(s)	Blank(s)	Blank(s)	Blank(s)	IIB	T1	N1	M0	Beam radiation	Yes	Blank(s)	0	98	Blank(s)	Blank(s)	Blank(s)	Blank(s)	Blank(s)	Blank(s)	50	300	500	0	1	0	0	988	988	20510	10200	20550	Esophagus	Dead (attributable to this cancer dx)
75-79 years	Female	2008	White	C15.4-Middle third of esophagus	154	8070	Moderately differentiated; Grade II	Positive histology	8070/3: Squamous cell carcinoma, NOS	8070/3: Squamous cell carcinoma, NOS	8050-8089: squamous cell neoplasms	7.1 Squamous cell carcinoma with variants of esophagus	Regional	Regional	Regional by both direct extension and lymph node involvement	Regional	Blank(s)	Blank(s)	Blank(s)	Blank(s)	III	T3	N1	M0	Beam radiation	Yes	Blank(s)	0	98	Blank(s)	Blank(s)	Blank(s)	Blank(s)	Blank(s)	Blank(s)	999	400	100	0	1	0	0	988	988	20510	10401	20550	Ovary	Alive or dead of other cause
75-79 years	Female	2009	White	C15.4-Middle third of esophagus	154	8070	Unknown	Positive histology	8070/3: Squamous cell carcinoma, NOS	8070/3: Squamous cell carcinoma, NOS	8050-8089: squamous cell neoplasms	7.1 Squamous cell carcinoma with variants of esophagus	Localized	Localized	Localized only	Localized	Blank(s)	Blank(s)	Blank(s)	Blank(s)	I	T1	N0	M0	Beam radiation	Yes	Blank(s)	0	98	Blank(s)	Blank(s)	Blank(s)	Blank(s)	Blank(s)	Blank(s)	30	160	0	0	1	0	0	988	988	20510	10401	20550	Esophagus	Dead (attributable to this cancer dx)
70-74 years	Male	2012	White	C15.5-Lower third of esophagus	155	8140	Poorly differentiated; Grade III	Positive histology	8140/3: Adenocarcinoma, NOS	8140/3: Adenocarcinoma, NOS	8140-8389: adenomas and adenocarcinomas	7.2 Adenocarcinoma with variants of esophagus	Regional	Regional	Regional by both direct extension and lymph node involvement	Regional	IIIA	T3	N1	M0	III	T3	N1	M0	Beam radiation	Yes	Blank(s)	0	98	No	No	No	No	Blank(s)	Blank(s)	40	450	100	0	1	0	0	100	988	20540	20440	20550	Esophagus	Dead (attributable to this cancer dx)
75-79 years	Male	2006	Asian or Pacific Islander	C15.4-Middle third of esophagus	154	8070	Unknown	Positive histology	8070/3: Squamous cell carcinoma, NOS	8070/3: Squamous cell carcinoma, NOS	8050-8089: squamous cell neoplasms	7.1 Squamous cell carcinoma with variants of esophagus	Regional	Regional	Regional by direct extension only	Regional	Blank(s)	Blank(s)	Blank(s)	Blank(s)	IIA	T3	N0	M0	Beam radiation	Yes	Blank(s)	0	98	Blank(s)	Blank(s)	Blank(s)	Blank(s)	Blank(s)	Blank(s)	35	400	0	0	1	0	0	988	988	20510	10200	20550	Esophagus	Dead (attributable to this cancer dx)
85+ years	Female	2010	White	C15.0-Cervical esophagus	150	8070	Moderately differentiated; Grade II	Positive histology	8070/3: Squamous cell carcinoma, NOS	8070/3: Squamous cell carcinoma, NOS	8050-8089: squamous cell neoplasms	7.1 Squamous cell carcinoma with variants of esophagus	Localized	Localized	Localized only	Localized	IB	T1NOS	N0	M0	I	T1	N0	M0	Beam radiation	Yes	Blank(s)	0	98	No	No	No	No	Blank(s)	Blank(s)	55	300	0	0	1	0	0	0	988	20520	10401	20550	Esophagus	Dead (attributable to this cancer dx)
85+ years	Male	2008	White	C15.5-Lower third of esophagus	155	8140	Poorly differentiated; Grade III	Positive histology	8140/3: Adenocarcinoma, NOS	8140/3: Adenocarcinoma, NOS	8140-8389: adenomas and adenocarcinomas	7.2 Adenocarcinoma with variants of esophagus	Regional	Regional	Regional by direct extension only	Regional	Blank(s)	Blank(s)	Blank(s)	Blank(s)	III	T4	N0	M0	Beam radiation	Yes	Blank(s)	0	98	Blank(s)	Blank(s)	Blank(s)	Blank(s)	Blank(s)	Blank(s)	999	600	0	0	0	0	0	988	988	20510	10401	20550	Chronic Obstructive Pulmonary Disease and Allied Cond	Alive or dead of other cause
80-84 years	Female	2013	White	C15.8-Overlapping lesion of esophagus	158	8071	Moderately differentiated; Grade II	Positive histology	8071/3: Squamous cell carcinoma, keratinizing, NOS	8071/3: Squamous cell carcinoma, keratinizing, NOS	8050-8089: squamous cell neoplasms	7.1 Squamous cell carcinoma with variants of esophagus	Regional	Regional	Regional by direct extension only	Regional	IIIC	T4b	N0	M0	III	T4	N0	M0	Beam radiation	No	Blank(s)	0	98	No	No	No	No	Blank(s)	Blank(s)	40	730	0	0	1	0	0	0	988	20540	20440	20550	Esophagus	Dead (attributable to this cancer dx)
70-74 years	Male	2008	White	C15.8-Overlapping lesion of esophagus	158	8140	Unknown	Positive histology	8140/3: Adenocarcinoma, NOS	8140/3: Adenocarcinoma, NOS	8140-8389: adenomas and adenocarcinomas	7.2 Adenocarcinoma with variants of esophagus	Regional	Regional	Regional by direct extension only	Regional	Blank(s)	Blank(s)	Blank(s)	Blank(s)	IIA	T3	N0	M0	Beam radiation	Yes	Blank(s)	0	98	Blank(s)	Blank(s)	Blank(s)	Blank(s)	Blank(s)	Blank(s)	999	400	0	0	1	0	0	988	988	20510	10401	20550	Esophagus	Dead (attributable to this cancer dx)
70-74 years	Male	2011	White	C15.5-Lower third of esophagus	155	8140	Unknown	Positive histology	8140/3: Adenocarcinoma, NOS	8140/3: Adenocarcinoma, NOS	8140-8389: adenomas and adenocarcinomas	7.2 Adenocarcinoma with variants of esophagus	Regional	Regional	Regional by both direct extension and lymph node involvement	Regional	IIIA	T3	N1	M0	III	T3	N1	M0	Beam radiation	Yes	Blank(s)	0	98	No	No	No	No	Blank(s)	Blank(s)	80	450	100	0	1	0	0	400	988	20550	20302	20550	Esophagus	Dead (attributable to this cancer dx)
75-79 years	Female	2015	White	C15.8-Overlapping lesion of esophagus	158	8140	Moderately differentiated; Grade II	Positive histology	8140/3: Adenocarcinoma, NOS	8140/3: Adenocarcinoma, NOS	8140-8389: adenomas and adenocarcinomas	7.2 Adenocarcinoma with variants of esophagus	Distant	Distant	Distant site(s)/node(s) involved	Distant	IV	T3	N2	M1	IVB	T3	N1	M1b	Beam radiation	No	Blank(s)	0	98	No	No	Yes	No	Blank(s)	Blank(s)	100	400	270	50	1	1	0	200	988	20550	20550	20550	Esophagus	Dead (attributable to this cancer dx)
85+ years	Male	2008	White	C15.3-Upper third of esophagus	153	8070	Poorly differentiated; Grade III	Positive histology	8070/3: Squamous cell carcinoma, NOS	8070/3: Squamous cell carcinoma, NOS	8050-8089: squamous cell neoplasms	7.1 Squamous cell carcinoma with variants of esophagus	Regional	Regional	Regional lymph nodes involved only	Distant	Blank(s)	Blank(s)	Blank(s)	Blank(s)	IIB	T1	N1	M0	Beam radiation	Yes	Blank(s)	97	97	Blank(s)	Blank(s)	Blank(s)	Blank(s)	Blank(s)	Blank(s)	50	100	200	0	1	0	0	988	988	20510	10401	20550	Esophagus	Dead (attributable to this cancer dx)
85+ years	Male	2012	White	C15.4-Middle third of esophagus	154	8070	Moderately differentiated; Grade II	Positive histology	8070/3: Squamous cell carcinoma, NOS	8070/3: Squamous cell carcinoma, NOS	8050-8089: squamous cell neoplasms	7.1 Squamous cell carcinoma with variants of esophagus	Localized	Localized	Localized only	Localized	IB	T1NOS	N0	M0	I	T1	N0	M0	Beam radiation	No	Blank(s)	0	98	No	No	No	No	Blank(s)	Blank(s)	999	300	0	0	1	0	0	0	988	20540	20440	20550	Esophagus	Dead (attributable to this cancer dx)
70-74 years	Male	2008	White	C15.5-Lower third of esophagus	155	8070	Moderately differentiated; Grade II	Positive histology	8070/3: Squamous cell carcinoma, NOS	8070/3: Squamous cell carcinoma, NOS	8050-8089: squamous cell neoplasms	7.1 Squamous cell carcinoma with variants of esophagus	Regional	Regional	Regional lymph nodes involved only	Regional	Blank(s)	Blank(s)	Blank(s)	Blank(s)	IIB	T1	N1	M0	Beam radiation	Yes	Blank(s)	0	98	Blank(s)	Blank(s)	Blank(s)	Blank(s)	Blank(s)	Blank(s)	39	300	500	0	1	0	0	988	988	20510	10401	20550	Diseases of Heart	Alive or dead of other cause
75-79 years	Male	2009	White	C15.4-Middle third of esophagus	154	8140	Moderately differentiated; Grade II	Positive histology	8140/3: Adenocarcinoma, NOS	8140/3: Adenocarcinoma, NOS	8140-8389: adenomas and adenocarcinomas	7.2 Adenocarcinoma with variants of esophagus	Localized	Localized	Localized only	Localized	Blank(s)	Blank(s)	Blank(s)	Blank(s)	I	T1	N0	M0	Beam radiation	No	Blank(s)	0	98	Blank(s)	Blank(s)	Blank(s)	Blank(s)	Blank(s)	Blank(s)	999	300	0	0	1	0	0	988	988	20510	10401	20550	Diseases of Heart	Alive or dead of other cause
75-79 years	Male	2006	White	C15.5-Lower third of esophagus	155	8140	Moderately differentiated; Grade II	Positive histology	8140/3: Adenocarcinoma, NOS	8140/3: Adenocarcinoma, NOS	8140-8389: adenomas and adenocarcinomas	7.2 Adenocarcinoma with variants of esophagus	Localized	Localized	Localized only	Localized	Blank(s)	Blank(s)	Blank(s)	Blank(s)	I	T1	N0	M0	Beam radiation	No	Blank(s)	0	98	Blank(s)	Blank(s)	Blank(s)	Blank(s)	Blank(s)	Blank(s)	999	300	0	0	1	0	0	988	988	20510	10200	20550	Esophagus	Dead (attributable to this cancer dx)
85+ years	Male	2010	White	C15.5-Lower third of esophagus	155	8140	Poorly differentiated; Grade III	Positive histology	8140/3: Adenocarcinoma, NOS	8140/3: Adenocarcinoma, NOS	8140-8389: adenomas and adenocarcinomas	7.2 Adenocarcinoma with variants of esophagus	Distant	Distant	Distant site(s)/node(s) involved	Distant	IV	T1NOS	N1	M1	IVB	T1	N1	M1b	Beam radiation	Yes	Blank(s)	0	98	No	No	No	No	Blank(s)	Blank(s)	999	300	305	40	0	0	0	400	988	20540	10401	20550	Esophagus	Dead (attributable to this cancer dx)
65-69 years	Female	2008	Asian or Pacific Islander	C15.4-Middle third of esophagus	154	8070	Poorly differentiated; Grade III	Positive histology	8070/3: Squamous cell carcinoma, NOS	8070/3: Squamous cell carcinoma, NOS	8050-8089: squamous cell neoplasms	7.1 Squamous cell carcinoma with variants of esophagus	Regional	Regional	Regional by both direct extension and lymph node involvement	Regional	Blank(s)	Blank(s)	Blank(s)	Blank(s)	III	T4	N1	M0	Beam radiation	Yes	Blank(s)	0	98	Blank(s)	Blank(s)	Blank(s)	Blank(s)	Blank(s)	Blank(s)	50	600	500	0	1	0	0	988	988	20510	10401	20550	Esophagus	Dead (attributable to this cancer dx)
75-79 years	Female	2010	White	C15.0-Cervical esophagus	150	8071	Poorly differentiated; Grade III	Positive histology	8071/3: Squamous cell carcinoma, keratinizing, NOS	8071/3: Squamous cell carcinoma, keratinizing, NOS	8050-8089: squamous cell neoplasms	7.1 Squamous cell carcinoma with variants of esophagus	Regional	Regional	Regional by direct extension only	Regional	IIIA	T4NOS	N0	M0	III	T4	N0	M0	Beam radiation	Yes	Blank(s)	0	98	No	No	No	No	Blank(s)	Blank(s)	27	815	0	0	1	0	0	0	988	20530	20200	20550	Esophagus	Dead (attributable to this cancer dx)
70-74 years	Male	2004	White	C15.5-Lower third of esophagus	155	8070	Poorly differentiated; Grade III	Positive histology	8070/3: Squamous cell carcinoma, NOS	8070/3: Squamous cell carcinoma, NOS	8050-8089: squamous cell neoplasms	7.1 Squamous cell carcinoma with variants of esophagus	Regional	Regional	Regional lymph nodes involved only	Regional	Blank(s)	Blank(s)	Blank(s)	Blank(s)	IIB	T1	N1	M0	Beam radiation	Yes	Blank(s)	0	98	Blank(s)	Blank(s)	Blank(s)	Blank(s)	Blank(s)	Blank(s)	50	100	100	0	1	0	0	988	988	20510	10100	20550	Esophagus	Dead (attributable to this cancer dx)
70-74 years	Male	2008	White	C15.5-Lower third of esophagus	155	8140	Poorly differentiated; Grade III	Positive histology	8140/3: Adenocarcinoma, NOS	8140/3: Adenocarcinoma, NOS	8140-8389: adenomas and adenocarcinomas	7.2 Adenocarcinoma with variants of esophagus	Localized	Localized	Localized only	Localized	Blank(s)	Blank(s)	Blank(s)	Blank(s)	IIA	T2	N0	M0	Beam radiation	Yes	Blank(s)	0	98	Blank(s)	Blank(s)	Blank(s)	Blank(s)	Blank(s)	Blank(s)	50	200	0	0	1	1	0	988	988	20510	10401	20550	Hypertension without Heart Disease	Alive or dead of other cause
65-69 years	Female	2009	Black	C15.4-Middle third of esophagus	154	8070	Moderately differentiated; Grade II	Positive histology	8070/3: Squamous cell carcinoma, NOS	8070/3: Squamous cell carcinoma, NOS	8050-8089: squamous cell neoplasms	7.1 Squamous cell carcinoma with variants of esophagus	Distant	Distant	Distant site(s)/node(s) involved	Distant	Blank(s)	Blank(s)	Blank(s)	Blank(s)	IVB	T1	N0	M1b	Beam radiation	Yes	Blank(s)	0	98	Blank(s)	Blank(s)	Blank(s)	Blank(s)	Blank(s)	Blank(s)	20	300	0	40	1	0	0	988	988	20510	10401	20550	Esophagus	Dead (attributable to this cancer dx)
80-84 years	Female	2010	White	C15.4-Middle third of esophagus	154	8140	Unknown	Positive histology	8140/3: Adenocarcinoma, NOS	8140/3: Adenocarcinoma, NOS	8140-8389: adenomas and adenocarcinomas	7.2 Adenocarcinoma with variants of esophagus	Localized	Localized	Localized only	Localized	IA	T1NOS	N0	M0	I	T1	N0	M0	Beam radiation	Yes	Blank(s)	0	98	No	No	No	No	Blank(s)	Blank(s)	999	300	0	0	1	0	0	0	988	20520	20200	20550	Esophagus	Dead (attributable to this cancer dx)
70-74 years	Male	2008	White	C15.5-Lower third of esophagus	155	8140	Poorly differentiated; Grade III	Positive histology	8140/3: Adenocarcinoma, NOS	8140/3: Adenocarcinoma, NOS	8140-8389: adenomas and adenocarcinomas	7.2 Adenocarcinoma with variants of esophagus	Distant	Distant	Distant site(s)/node(s) involved	Distant	Blank(s)	Blank(s)	Blank(s)	Blank(s)	IVA	T3	N1	M1a	Beam radiation	No	Blank(s)	0	98	Blank(s)	Blank(s)	Blank(s)	Blank(s)	Blank(s)	Blank(s)	998	400	100	11	1	0	0	988	988	20510	10401	20550	Esophagus	Dead (attributable to this cancer dx)
85+ years	Male	2007	White	C15.5-Lower third of esophagus	155	8140	Moderately differentiated; Grade II	Positive histology	8140/3: Adenocarcinoma, NOS	8140/3: Adenocarcinoma, NOS	8140-8389: adenomas and adenocarcinomas	7.2 Adenocarcinoma with variants of esophagus	Localized	Localized	Localized only	Localized	Blank(s)	Blank(s)	Blank(s)	Blank(s)	I	T1	N0	M0	Beam radiation	No	Blank(s)	0	98	Blank(s)	Blank(s)	Blank(s)	Blank(s)	Blank(s)	Blank(s)	60	100	0	0	1	0	0	988	988	20510	10300	20550	Esophagus	Dead (attributable to this cancer dx)
80-84 years	Male	2005	White	C15.3-Upper third of esophagus	153	8070	Moderately differentiated; Grade II	Positive histology	8070/3: Squamous cell carcinoma, NOS	8070/3: Squamous cell carcinoma, NOS	8050-8089: squamous cell neoplasms	7.1 Squamous cell carcinoma with variants of esophagus	Distant	Distant	Distant site(s)/node(s) involved	Distant	Blank(s)	Blank(s)	Blank(s)	Blank(s)	IVB	T3	N1	M1b	Beam radiation	No	Blank(s)	0	98	Blank(s)	Blank(s)	Blank(s)	Blank(s)	Blank(s)	Blank(s)	999	400	100	40	1	0	0	988	988	20510	10200	20550	Esophagus	Dead (attributable to this cancer dx)
75-79 years	Male	2008	White	C15.4-Middle third of esophagus	154	8070	Well differentiated; Grade I	Positive histology	8070/3: Squamous cell carcinoma, NOS	8070/3: Squamous cell carcinoma, NOS	8050-8089: squamous cell neoplasms	7.1 Squamous cell carcinoma with variants of esophagus	Localized	Localized	Localized only	Localized	Blank(s)	Blank(s)	Blank(s)	Blank(s)	I	T1	N0	M0	Beam radiation	Yes	Blank(s)	0	98	Blank(s)	Blank(s)	Blank(s)	Blank(s)	Blank(s)	Blank(s)	21	300	0	0	1	0	0	988	988	20510	10401	20550	Esophagus	Dead (attributable to this cancer dx)
75-79 years	Male	2015	White	C15.5-Lower third of esophagus	155	8140	Moderately differentiated; Grade II	Positive histology	8140/3: Adenocarcinoma, NOS	8140/3: Adenocarcinoma, NOS	8140-8389: adenomas and adenocarcinomas	7.2 Adenocarcinoma with variants of esophagus	Regional	Regional	Regional by direct extension only	Regional	IIB	T3	N0	M0	IIA	T3	N0	M0	Beam radiation	Yes	Blank(s)	0	98	No	No	No	No	Blank(s)	Blank(s)	50	450	0	0	1	0	0	0	988	20550	20550	20550	Esophagus	Dead (attributable to this cancer dx)
80-84 years	Male	2006	White	C15.5-Lower third of esophagus	155	8140	Moderately differentiated; Grade II	Positive histology	8140/3: Adenocarcinoma, NOS	8140/3: Adenocarcinoma, NOS	8140-8389: adenomas and adenocarcinomas	7.2 Adenocarcinoma with variants of esophagus	Localized	Localized	Localized only	Localized	Blank(s)	Blank(s)	Blank(s)	Blank(s)	I	T1	N0	M0	Beam radiation	Yes	Blank(s)	0	98	Blank(s)	Blank(s)	Blank(s)	Blank(s)	Blank(s)	Blank(s)	999	160	0	0	1	0	0	988	988	20510	10200	20550	Esophagus	Dead (attributable to this cancer dx)
65-69 years	Male	2006	White	C15.5-Lower third of esophagus	155	8070	Unknown	Positive histology	8070/3: Squamous cell carcinoma, NOS	8070/3: Squamous cell carcinoma, NOS	8050-8089: squamous cell neoplasms	7.1 Squamous cell carcinoma with variants of esophagus	Regional	Regional	Regional by both direct extension and lymph node involvement	Regional	Blank(s)	Blank(s)	Blank(s)	Blank(s)	III	T3	N1	M0	Beam radiation	Yes	Blank(s)	0	98	Blank(s)	Blank(s)	Blank(s)	Blank(s)	Blank(s)	Blank(s)	30	400	100	0	1	0	0	988	988	20510	10300	20550	Pneumonia and Influenza	Alive or dead of other cause
75-79 years	Male	2005	Asian or Pacific Islander	C15.1-Thoracic esophagus	151	8070	Moderately differentiated; Grade II	Positive histology	8070/3: Squamous cell carcinoma, NOS	8070/3: Squamous cell carcinoma, NOS	8050-8089: squamous cell neoplasms	7.1 Squamous cell carcinoma with variants of esophagus	Regional	Regional	Regional by direct extension only	Regional	Blank(s)	Blank(s)	Blank(s)	Blank(s)	IIA	T3	N0	M0	Beam radiation	Yes	Blank(s)	0	98	Blank(s)	Blank(s)	Blank(s)	Blank(s)	Blank(s)	Blank(s)	80	400	0	0	1	0	0	988	988	20510	10200	20550	Esophagus	Dead (attributable to this cancer dx)
70-74 years	Female	2004	White	C15.4-Middle third of esophagus	154	8070	Moderately differentiated; Grade II	Positive histology	8070/3: Squamous cell carcinoma, NOS	8070/3: Squamous cell carcinoma, NOS	8050-8089: squamous cell neoplasms	7.1 Squamous cell carcinoma with variants of esophagus	Distant	Distant	Distant site(s)/node(s) involved	Distant	Blank(s)	Blank(s)	Blank(s)	Blank(s)	IVB	T1	N1	M1b	Beam radiation	Yes	Blank(s)	0	98	Blank(s)	Blank(s)	Blank(s)	Blank(s)	Blank(s)	Blank(s)	998	300	100	50	1	0	0	988	988	20510	10100	20550	Esophagus	Dead (attributable to this cancer dx)
75-79 years	Male	2007	White	C15.5-Lower third of esophagus	155	8070	Unknown	Positive histology	8070/3: Squamous cell carcinoma, NOS	8070/3: Squamous cell carcinoma, NOS	8050-8089: squamous cell neoplasms	7.1 Squamous cell carcinoma with variants of esophagus	Regional	Regional	Regional by both direct extension and lymph node involvement	Regional	Blank(s)	Blank(s)	Blank(s)	Blank(s)	III	T4	N1	M0	Beam radiation	No	Blank(s)	0	98	Blank(s)	Blank(s)	Blank(s)	Blank(s)	Blank(s)	Blank(s)	51	600	100	0	1	0	0	988	988	20510	10400	20550	Esophagus	Dead (attributable to this cancer dx)
70-74 years	Female	2015	White	C15.3-Upper third of esophagus	153	8070	Moderately differentiated; Grade II	Positive histology	8070/3: Squamous cell carcinoma, NOS	8070/3: Squamous cell carcinoma, NOS	8050-8089: squamous cell neoplasms	7.1 Squamous cell carcinoma with variants of esophagus	Regional	Regional	Regional by direct extension only	Regional	IIB	T3	N0	M0	IIA	T3	N0	M0	Beam radiation	Yes	Blank(s)	0	98	No	No	No	No	Blank(s)	Blank(s)	999	400	0	0	1	0	0	0	988	20550	20550	20550	Esophagus	Dead (attributable to this cancer dx)
75-79 years	Male	2015	White	C15.5-Lower third of esophagus	155	8070	Poorly differentiated; Grade III	Positive histology	8070/3: Squamous cell carcinoma, NOS	8070/3: Squamous cell carcinoma, NOS	8050-8089: squamous cell neoplasms	7.1 Squamous cell carcinoma with variants of esophagus	Regional	Regional	Regional lymph nodes involved only	Regional	IIIC	T1NOS	N3	M0	IIB	T1	N1	M0	Beam radiation	Yes	Blank(s)	0	98	No	No	No	No	Blank(s)	Blank(s)	70	300	710	0	1	0	0	400	988	20550	20550	20550	Esophagus	Dead (attributable to this cancer dx)
75-79 years	Male	2008	White	C15.5-Lower third of esophagus	155	8140	Moderately differentiated; Grade II	Positive histology	8140/3: Adenocarcinoma, NOS	8140/3: Adenocarcinoma, NOS	8140-8389: adenomas and adenocarcinomas	7.2 Adenocarcinoma with variants of esophagus	Distant	Distant	Distant site(s)/node(s) involved	Distant	Blank(s)	Blank(s)	Blank(s)	Blank(s)	III	T3	N1	M0	Beam radiation	Yes	Blank(s)	0	98	Blank(s)	Blank(s)	Blank(s)	Blank(s)	Blank(s)	Blank(s)	40	400	305	0	1	1	0	988	988	20530	10401	20550	Esophagus	Dead (attributable to this cancer dx)
85+ years	Female	2005	Asian or Pacific Islander	C15.5-Lower third of esophagus	155	8140	Moderately differentiated; Grade II	Positive histology	8140/3: Adenocarcinoma, NOS	8140/3: Adenocarcinoma, NOS	8140-8389: adenomas and adenocarcinomas	7.2 Adenocarcinoma with variants of esophagus	Regional	Regional	Regional by both direct extension and lymph node involvement	Regional	Blank(s)	Blank(s)	Blank(s)	Blank(s)	III	T4	N1	M0	Beam radiation	No	Blank(s)	0	98	Blank(s)	Blank(s)	Blank(s)	Blank(s)	Blank(s)	Blank(s)	70	650	100	0	1	0	0	988	988	20510	10200	20550	Esophagus	Dead (attributable to this cancer dx)
70-74 years	Male	2007	White	C15.5-Lower third of esophagus	155	8140	Unknown	Positive histology	8140/3: Adenocarcinoma, NOS	8140/3: Adenocarcinoma, NOS	8140-8389: adenomas and adenocarcinomas	7.2 Adenocarcinoma with variants of esophagus	Distant	Distant	Distant site(s)/node(s) involved	Distant	Blank(s)	Blank(s)	Blank(s)	Blank(s)	IVB	T1	N1	M1b	Beam radiation	Yes	Blank(s)	0	98	Blank(s)	Blank(s)	Blank(s)	Blank(s)	Blank(s)	Blank(s)	999	300	305	40	1	0	0	999	988	20530	10300	20550	Stomach	Dead (attributable to this cancer dx)
65-69 years	Male	2012	White	C15.4-Middle third of esophagus	154	8071	Moderately differentiated; Grade II	Positive histology	8071/3: Squamous cell carcinoma, keratinizing, NOS	8071/3: Squamous cell carcinoma, keratinizing, NOS	8050-8089: squamous cell neoplasms	7.1 Squamous cell carcinoma with variants of esophagus	Regional	Regional	Regional by both direct extension and lymph node involvement	Regional	IIIA	T3	N1	M0	III	T3	N1	M0	Beam radiation	Yes	Blank(s)	0	98	No	No	No	No	Blank(s)	Blank(s)	19	450	100	0	0	0	0	100	988	20540	20440	20550	Esophagus	Dead (attributable to this cancer dx)
75-79 years	Male	2007	White	C15.5-Lower third of esophagus	155	8140	Poorly differentiated; Grade III	Positive histology	8140/3: Adenocarcinoma, NOS	8140/3: Adenocarcinoma, NOS	8140-8389: adenomas and adenocarcinomas	7.2 Adenocarcinoma with variants of esophagus	Distant	Distant	Distant site(s)/node(s) involved	Distant	Blank(s)	Blank(s)	Blank(s)	Blank(s)	IVB	TX	N1	M1b	Beam radiation	No	Blank(s)	0	98	Blank(s)	Blank(s)	Blank(s)	Blank(s)	Blank(s)	Blank(s)	999	999	305	40	0	0	0	988	988	20550	10300	20550	Non-Hodgkin Lymphoma	Alive or dead of other cause
70-74 years	Male	2006	White	C15.5-Lower third of esophagus	155	8070	Poorly differentiated; Grade III	Positive histology	8070/3: Squamous cell carcinoma, NOS	8070/3: Squamous cell carcinoma, NOS	8050-8089: squamous cell neoplasms	7.1 Squamous cell carcinoma with variants of esophagus	Localized	Localized	Localized only	Localized	Blank(s)	Blank(s)	Blank(s)	Blank(s)	IIA	T2	N0	M0	Beam radiation	Yes	Blank(s)	0	98	Blank(s)	Blank(s)	Blank(s)	Blank(s)	Blank(s)	Blank(s)	999	200	0	0	1	0	0	988	988	20510	10300	20550	Esophagus	Dead (attributable to this cancer dx)
80-84 years	Female	2014	White	C15.5-Lower third of esophagus	155	8140	Poorly differentiated; Grade III	Positive histology	8140/3: Adenocarcinoma, NOS	8140/3: Adenocarcinoma, NOS	8140-8389: adenomas and adenocarcinomas	7.2 Adenocarcinoma with variants of esophagus	Regional	Regional	Regional by direct extension only	Regional	IIB	T3	N0	M0	IIA	T3	N0	M0	Beam radiation	Yes	Blank(s)	0	98	No	No	No	No	Blank(s)	Blank(s)	15	450	0	0	1	0	0	0	988	20550	20550	20550	Esophagus	Dead (attributable to this cancer dx)
70-74 years	Male	2013	White	C15.5-Lower third of esophagus	155	8140	Poorly differentiated; Grade III	Positive histology	8140/3: Adenocarcinoma, NOS	8140/3: Adenocarcinoma, NOS	8140-8389: adenomas and adenocarcinomas	7.2 Adenocarcinoma with variants of esophagus	Distant	Distant	Distant site(s)/node(s) involved	Distant	IV	T3	N0	M1	IVB	T3	N0	M1b	Beam radiation	Yes	Blank(s)	0	98	Yes	No	No	No	Blank(s)	Blank(s)	50	450	0	40	0	0	0	0	988	20540	20440	20550	Miscellaneous Malignant Cancer	Dead (attributable to this cancer dx)
75-79 years	Female	2009	White	C15.4-Middle third of esophagus	154	8070	Moderately differentiated; Grade II	Positive histology	8070/3: Squamous cell carcinoma, NOS	8070/3: Squamous cell carcinoma, NOS	8050-8089: squamous cell neoplasms	7.1 Squamous cell carcinoma with variants of esophagus	Localized	Localized	Localized only	Localized	Blank(s)	Blank(s)	Blank(s)	Blank(s)	I	T1	N0	M0	Beam radiation	Yes	Blank(s)	0	98	Blank(s)	Blank(s)	Blank(s)	Blank(s)	Blank(s)	Blank(s)	45	300	0	0	0	0	0	988	988	20510	10401	20550	Chronic Obstructive Pulmonary Disease and Allied Cond	Alive or dead of other cause
65-69 years	Female	2012	Black	C15.8-Overlapping lesion of esophagus	158	8070	Moderately differentiated; Grade II	Positive histology	8070/3: Squamous cell carcinoma, NOS	8070/3: Squamous cell carcinoma, NOS	8050-8089: squamous cell neoplasms	7.1 Squamous cell carcinoma with variants of esophagus	Distant	Distant	Distant site(s)/node(s) involved	Distant	IV	T3	N1	M1	IVB	T3	N1	M1b	Beam radiation	No	Blank(s)	95	95	Yes	No	No	No	Blank(s)	Blank(s)	60	450	100	40	1	1	0	400	988	20540	20440	20550	Esophagus	Dead (attributable to this cancer dx)
65-69 years	Female	2005	White	C15.5-Lower third of esophagus	155	8071	Moderately differentiated; Grade II	Positive histology	8071/3: Squamous cell carcinoma, keratinizing, NOS	8071/3: Squamous cell carcinoma, keratinizing, NOS	8050-8089: squamous cell neoplasms	7.1 Squamous cell carcinoma with variants of esophagus	Localized	Localized	Localized only	Localized	Blank(s)	Blank(s)	Blank(s)	Blank(s)	I	T1	N0	M0	Beam radiation	Yes	Blank(s)	0	98	Blank(s)	Blank(s)	Blank(s)	Blank(s)	Blank(s)	Blank(s)	999	300	0	0	1	0	0	988	988	20510	10200	20550	Esophagus	Dead (attributable to this cancer dx)
65-69 years	Male	2004	White	C15.5-Lower third of esophagus	155	8140	Poorly differentiated; Grade III	Positive histology	8140/3: Adenocarcinoma, NOS	8140/3: Adenocarcinoma, NOS	8140-8389: adenomas and adenocarcinomas	7.2 Adenocarcinoma with variants of esophagus	Localized	Localized	Localized only	Localized	Blank(s)	Blank(s)	Blank(s)	Blank(s)	IIA	T2	N0	M0	Beam radiation	Yes	Blank(s)	0	98	Blank(s)	Blank(s)	Blank(s)	Blank(s)	Blank(s)	Blank(s)	90	200	0	0	1	0	0	988	988	20510	10002	20550	Esophagus	Dead (attributable to this cancer dx)
80-84 years	Male	2004	White	C15.5-Lower third of esophagus	155	8140	Well differentiated; Grade I	Positive histology	8140/3: Adenocarcinoma, NOS	8140/3: Adenocarcinoma, NOS	8140-8389: adenomas and adenocarcinomas	7.2 Adenocarcinoma with variants of esophagus	Localized	Localized	Localized only	Localized	Blank(s)	Blank(s)	Blank(s)	Blank(s)	I	T1	N0	M0	Beam radiation	Yes	Blank(s)	0	98	Blank(s)	Blank(s)	Blank(s)	Blank(s)	Blank(s)	Blank(s)	999	300	0	0	0	0	0	988	988	20510	10002	20550	Esophagus	Dead (attributable to this cancer dx)
80-84 years	Male	2004	Black	C15.1-Thoracic esophagus	151	8070	Moderately differentiated; Grade II	Positive histology	8070/3: Squamous cell carcinoma, NOS	8070/3: Squamous cell carcinoma, NOS	8050-8089: squamous cell neoplasms	7.1 Squamous cell carcinoma with variants of esophagus	Localized	Localized	Localized only	Localized	Blank(s)	Blank(s)	Blank(s)	Blank(s)	I	T1	N0	M0	Beam radiation	Yes	Blank(s)	0	98	Blank(s)	Blank(s)	Blank(s)	Blank(s)	Blank(s)	Blank(s)	25	300	0	0	1	0	0	988	988	20510	10002	20550	Other Cause of Death	Alive or dead of other cause
75-79 years	Male	2004	White	C15.8-Overlapping lesion of esophagus	158	8140	Poorly differentiated; Grade III	Positive histology	8140/3: Adenocarcinoma, NOS	8140/3: Adenocarcinoma, NOS	8140-8389: adenomas and adenocarcinomas	7.2 Adenocarcinoma with variants of esophagus	Distant	Distant	Distant site(s)/node(s) involved	Distant	Blank(s)	Blank(s)	Blank(s)	Blank(s)	IVB	TX	N1	M1b	Beam radiation	Yes	Blank(s)	0	98	Blank(s)	Blank(s)	Blank(s)	Blank(s)	Blank(s)	Blank(s)	999	999	500	50	1	0	0	400	988	20540	10002	20550	Esophagus	Dead (attributable to this cancer dx)
75-79 years	Female	2015	Asian or Pacific Islander	C15.4-Middle third of esophagus	154	8070	Poorly differentiated; Grade III	Positive histology	8070/3: Squamous cell carcinoma, NOS	8070/3: Squamous cell carcinoma, NOS	8050-8089: squamous cell neoplasms	7.1 Squamous cell carcinoma with variants of esophagus	Distant	Distant	Distant site(s)/node(s) involved	Distant	IV	T1NOS	N1	M1	IVB	T1	N1	M1b	Beam radiation	Yes	Blank(s)	0	98	No	No	No	Yes	Blank(s)	Blank(s)	80	300	220	40	1	0	0	400	988	20550	20550	20550	Esophagus	Dead (attributable to this cancer dx)
70-74 years	Male	2004	White	C15.3-Upper third of esophagus	153	8070	Moderately differentiated; Grade II	Positive histology	8070/3: Squamous cell carcinoma, NOS	8070/3: Squamous cell carcinoma, NOS	8050-8089: squamous cell neoplasms	7.1 Squamous cell carcinoma with variants of esophagus	Distant	Distant	Distant site(s)/node(s) involved	Distant	Blank(s)	Blank(s)	Blank(s)	Blank(s)	IVB	T3	N1	M1b	Beam radiation	Yes	Blank(s)	0	98	Blank(s)	Blank(s)	Blank(s)	Blank(s)	Blank(s)	Blank(s)	60	400	100	40	0	0	0	988	988	20510	10002	20550	Other Cause of Death	Alive or dead of other cause
75-79 years	Male	2006	Black	C15.3-Upper third of esophagus	153	8070	Poorly differentiated; Grade III	Positive histology	8070/3: Squamous cell carcinoma, NOS	8070/3: Squamous cell carcinoma, NOS	8050-8089: squamous cell neoplasms	7.1 Squamous cell carcinoma with variants of esophagus	Regional	Regional	Regional by both direct extension and lymph node involvement	Regional	Blank(s)	Blank(s)	Blank(s)	Blank(s)	III	T3	N1	M0	Beam radiation	Yes	Blank(s)	0	98	Blank(s)	Blank(s)	Blank(s)	Blank(s)	Blank(s)	Blank(s)	45	400	100	0	1	0	0	988	988	20510	10300	20550	Other Cause of Death	Alive or dead of other cause
70-74 years	Female	2004	White	C15.4-Middle third of esophagus	154	8070	Poorly differentiated; Grade III	Positive histology	8070/3: Squamous cell carcinoma, NOS	8070/3: Squamous cell carcinoma, NOS	8050-8089: squamous cell neoplasms	7.1 Squamous cell carcinoma with variants of esophagus	Distant	Distant	Distant site(s)/node(s) involved	Distant	Blank(s)	Blank(s)	Blank(s)	Blank(s)	IVB	T1	NX	M1b	Beam radiation	Yes	Blank(s)	0	98	Blank(s)	Blank(s)	Blank(s)	Blank(s)	Blank(s)	Blank(s)	95	300	999	40	1	0	0	988	988	20510	10100	20550	Esophagus	Dead (attributable to this cancer dx)
75-79 years	Female	2005	White	C15.5-Lower third of esophagus	155	8070	Poorly differentiated; Grade III	Positive histology	8070/3: Squamous cell carcinoma, NOS	8070/3: Squamous cell carcinoma, NOS	8050-8089: squamous cell neoplasms	7.1 Squamous cell carcinoma with variants of esophagus	Localized	Localized	Localized only	Localized	Blank(s)	Blank(s)	Blank(s)	Blank(s)	I	T1	N0	M0	Beam radiation	No	Blank(s)	0	98	Blank(s)	Blank(s)	Blank(s)	Blank(s)	Blank(s)	Blank(s)	999	300	0	0	1	0	0	988	988	20510	10200	20550	Esophagus	Dead (attributable to this cancer dx)
75-79 years	Male	2004	White	C15.5-Lower third of esophagus	155	8140	Poorly differentiated; Grade III	Positive histology	8140/3: Adenocarcinoma, NOS	8140/3: Adenocarcinoma, NOS	8140-8389: adenomas and adenocarcinomas	7.2 Adenocarcinoma with variants of esophagus	Distant	Distant	Distant site(s)/node(s) involved	Distant	Blank(s)	Blank(s)	Blank(s)	Blank(s)	IVB	T2	N0	M1b	Beam radiation	Yes	Blank(s)	0	98	Blank(s)	Blank(s)	Blank(s)	Blank(s)	Blank(s)	Blank(s)	22	200	0	40	1	0	0	988	988	20510	10100	20550	Esophagus	Dead (attributable to this cancer dx)
65-69 years	Male	2015	Asian or Pacific Islander	C15.5-Lower third of esophagus	155	8070	Unknown	Positive histology	8070/3: Squamous cell carcinoma, NOS	8070/3: Squamous cell carcinoma, NOS	8050-8089: squamous cell neoplasms	7.1 Squamous cell carcinoma with variants of esophagus	Regional	Regional	Regional lymph nodes involved only	Regional	IIB	T2	N1	M0	IIB	T2	N1	M0	Beam radiation	Yes	Blank(s)	0	98	No	No	No	No	Blank(s)	Blank(s)	50	200	100	0	1	0	0	100	988	20550	20550	20550	Alive	Alive or dead of other cause
65-69 years	Female	2004	White	C15.5-Lower third of esophagus	155	8070	Unknown	Positive histology	8070/3: Squamous cell carcinoma, NOS	8070/3: Squamous cell carcinoma, NOS	8050-8089: squamous cell neoplasms	7.1 Squamous cell carcinoma with variants of esophagus	Distant	Distant	Distant site(s)/node(s) involved	Distant	Blank(s)	Blank(s)	Blank(s)	Blank(s)	IVB	T1	N1	M1b	Beam radiation	Yes	Blank(s)	0	98	Blank(s)	Blank(s)	Blank(s)	Blank(s)	Blank(s)	Blank(s)	20	300	100	40	1	0	0	988	988	20510	10100	20550	Esophagus	Dead (attributable to this cancer dx)
65-69 years	Male	2004	Asian or Pacific Islander	C15.4-Middle third of esophagus	154	8070	Moderately differentiated; Grade II	Positive histology	8070/3: Squamous cell carcinoma, NOS	8070/3: Squamous cell carcinoma, NOS	8050-8089: squamous cell neoplasms	7.1 Squamous cell carcinoma with variants of esophagus	Regional	Regional	Regional lymph nodes involved only	Regional	Blank(s)	Blank(s)	Blank(s)	Blank(s)	IIB	T2	N1	M0	Beam radiation	Yes	Blank(s)	0	98	Blank(s)	Blank(s)	Blank(s)	Blank(s)	Blank(s)	Blank(s)	999	200	500	0	0	0	0	988	988	20510	10100	20550	Esophagus	Dead (attributable to this cancer dx)
85+ years	Male	2013	White	C15.5-Lower third of esophagus	155	8140	Moderately differentiated; Grade II	Positive histology	8140/3: Adenocarcinoma, NOS	8140/3: Adenocarcinoma, NOS	8140-8389: adenomas and adenocarcinomas	7.2 Adenocarcinoma with variants of esophagus	Regional	Regional	Regional lymph nodes involved only	Regional	IIB	T1NOS	N1	M0	IIB	T1	N1	M0	Beam radiation	Yes	Blank(s)	0	98	No	No	No	No	Blank(s)	Blank(s)	999	300	500	0	1	0	0	100	988	20540	20440	20550	Esophagus	Dead (attributable to this cancer dx)
70-74 years	Male	2004	White	C15.4-Middle third of esophagus	154	8070	Poorly differentiated; Grade III	Positive histology	8070/3: Squamous cell carcinoma, NOS	8070/3: Squamous cell carcinoma, NOS	8050-8089: squamous cell neoplasms	7.1 Squamous cell carcinoma with variants of esophagus	Localized	Localized	Localized only	Localized	Blank(s)	Blank(s)	Blank(s)	Blank(s)	I	T1	N0	M0	Beam radiation	Yes	Blank(s)	0	98	Blank(s)	Blank(s)	Blank(s)	Blank(s)	Blank(s)	Blank(s)	50	300	0	0	1	0	0	988	988	20510	10100	20550	Esophagus	Dead (attributable to this cancer dx)
75-79 years	Male	2010	White	C15.5-Lower third of esophagus	155	8140	Moderately differentiated; Grade II	Positive histology	8140/3: Adenocarcinoma, NOS	8140/3: Adenocarcinoma, NOS	8140-8389: adenomas and adenocarcinomas	7.2 Adenocarcinoma with variants of esophagus	Regional	Regional	Regional by both direct extension and lymph node involvement	Regional	IIIA	T3	N1	M0	III	T3	N1	M0	Beam radiation	Yes	Blank(s)	0	98	No	No	No	No	Blank(s)	Blank(s)	12	400	100	0	1	0	0	100	988	20520	20200	20550	Esophagus	Dead (attributable to this cancer dx)
70-74 years	Female	2004	White	C15.1-Thoracic esophagus	151	8070	Moderately differentiated; Grade II	Positive histology	8070/3: Squamous cell carcinoma, NOS	8070/3: Squamous cell carcinoma, NOS	8050-8089: squamous cell neoplasms	7.1 Squamous cell carcinoma with variants of esophagus	Localized	Localized	Localized only	Localized	Blank(s)	Blank(s)	Blank(s)	Blank(s)	I	T1	N0	M0	Beam radiation	Yes	Blank(s)	0	98	Blank(s)	Blank(s)	Blank(s)	Blank(s)	Blank(s)	Blank(s)	999	300	0	0	1	0	0	988	988	20510	10100	20550	Esophagus	Dead (attributable to this cancer dx)
75-79 years	Male	2004	White	C15.8-Overlapping lesion of esophagus	158	8070	Unknown	Positive histology	8070/3: Squamous cell carcinoma, NOS	8070/3: Squamous cell carcinoma, NOS	8050-8089: squamous cell neoplasms	7.1 Squamous cell carcinoma with variants of esophagus	Regional	Regional	Regional lymph nodes involved only	Distant	Blank(s)	Blank(s)	Blank(s)	Blank(s)	IIB	T1	N1	M0	Beam radiation	Yes	Blank(s)	0	98	Blank(s)	Blank(s)	Blank(s)	Blank(s)	Blank(s)	Blank(s)	999	300	200	0	1	1	0	988	988	20510	10100	20550	Esophagus	Dead (attributable to this cancer dx)
70-74 years	Female	2004	White	C15.8-Overlapping lesion of esophagus	158	8071	Moderately differentiated; Grade II	Positive histology	8071/3: Squamous cell carcinoma, keratinizing, NOS	8071/3: Squamous cell carcinoma, keratinizing, NOS	8050-8089: squamous cell neoplasms	7.1 Squamous cell carcinoma with variants of esophagus	Regional	Regional	Regional by both direct extension and lymph node involvement	Regional	Blank(s)	Blank(s)	Blank(s)	Blank(s)	III	T4	N1	M0	Beam radiation	Yes	Blank(s)	0	98	Blank(s)	Blank(s)	Blank(s)	Blank(s)	Blank(s)	Blank(s)	40	650	100	0	0	0	0	988	988	20510	10002	20550	Chronic Obstructive Pulmonary Disease and Allied Cond	Alive or dead of other cause
65-69 years	Male	2004	Asian or Pacific Islander	C15.0-Cervical esophagus	150	8070	Unknown	Positive histology	8070/3: Squamous cell carcinoma, NOS	8070/3: Squamous cell carcinoma, NOS	8050-8089: squamous cell neoplasms	7.1 Squamous cell carcinoma with variants of esophagus	Localized	Localized	Localized only	Localized	Blank(s)	Blank(s)	Blank(s)	Blank(s)	IIA	T2	N0	M0	Beam radiation	No	Blank(s)	0	98	Blank(s)	Blank(s)	Blank(s)	Blank(s)	Blank(s)	Blank(s)	20	200	0	0	1	0	0	988	988	20510	10100	20550	Esophagus	Dead (attributable to this cancer dx)
80-84 years	Female	2004	White	C15.5-Lower third of esophagus	155	8070	Poorly differentiated; Grade III	Positive histology	8070/3: Squamous cell carcinoma, NOS	8070/3: Squamous cell carcinoma, NOS	8050-8089: squamous cell neoplasms	7.1 Squamous cell carcinoma with variants of esophagus	Regional	Regional	Regional by direct extension only	Regional	Blank(s)	Blank(s)	Blank(s)	Blank(s)	IIA	T3	N0	M0	Beam radiation	Yes	Blank(s)	0	98	Blank(s)	Blank(s)	Blank(s)	Blank(s)	Blank(s)	Blank(s)	40	400	0	0	1	0	2	988	988	20510	10100	20550	Other Cause of Death	Alive or dead of other cause
75-79 years	Male	2005	White	C15.0-Cervical esophagus	150	8070	Unknown	Positive histology	8070/3: Squamous cell carcinoma, NOS	8070/3: Squamous cell carcinoma, NOS	8050-8089: squamous cell neoplasms	7.1 Squamous cell carcinoma with variants of esophagus	Regional	Regional	Regional by both direct extension and lymph node involvement	Regional	Blank(s)	Blank(s)	Blank(s)	Blank(s)	III	T4	N1	M0	Beam radiation	Yes	Blank(s)	0	98	Blank(s)	Blank(s)	Blank(s)	Blank(s)	Blank(s)	Blank(s)	70	650	100	0	1	0	0	988	988	20510	10200	20550	Esophagus	Dead (attributable to this cancer dx)
75-79 years	Female	2004	Black	C15.4-Middle third of esophagus	154	8070	Moderately differentiated; Grade II	Positive histology	8070/3: Squamous cell carcinoma, NOS	8070/3: Squamous cell carcinoma, NOS	8050-8089: squamous cell neoplasms	7.1 Squamous cell carcinoma with variants of esophagus	Localized	Localized	Localized only	Localized	Blank(s)	Blank(s)	Blank(s)	Blank(s)	I	T1	N0	M0	Beam radiation	Yes	Blank(s)	0	98	Blank(s)	Blank(s)	Blank(s)	Blank(s)	Blank(s)	Blank(s)	40	300	0	0	0	0	0	988	988	20510	10100	20550	Esophagus	Dead (attributable to this cancer dx)
70-74 years	Male	2005	White	C15.5-Lower third of esophagus	155	8140	Moderately differentiated; Grade II	Positive histology	8140/3: Adenocarcinoma, NOS	8140/3: Adenocarcinoma, NOS	8140-8389: adenomas and adenocarcinomas	7.2 Adenocarcinoma with variants of esophagus	Regional	Regional	Regional by both direct extension and lymph node involvement	Regional	Blank(s)	Blank(s)	Blank(s)	Blank(s)	III	T3	N1	M0	Beam radiation	Yes	Blank(s)	1	1	Blank(s)	Blank(s)	Blank(s)	Blank(s)	Blank(s)	Blank(s)	999	400	100	0	1	1	0	988	988	20510	10100	20550	Stomach	Dead (attributable to this cancer dx)
70-74 years	Male	2004	White	C15.5-Lower third of esophagus	155	8140	Moderately differentiated; Grade II	Positive histology	8140/3: Adenocarcinoma, NOS	8140/3: Adenocarcinoma, NOS	8140-8389: adenomas and adenocarcinomas	7.2 Adenocarcinoma with variants of esophagus	Regional	Regional	Regional by direct extension only	Regional	Blank(s)	Blank(s)	Blank(s)	Blank(s)	IIA	T3	N0	M0	Beam radiation	Yes	Blank(s)	0	98	Blank(s)	Blank(s)	Blank(s)	Blank(s)	Blank(s)	Blank(s)	19	400	0	0	1	0	0	988	988	20510	10100	20550	Esophagus	Dead (attributable to this cancer dx)
65-69 years	Male	2004	White	C15.5-Lower third of esophagus	155	8140	Well differentiated; Grade I	Positive histology	8140/3: Adenocarcinoma, NOS	8140/3: Adenocarcinoma, NOS	8140-8389: adenomas and adenocarcinomas	7.2 Adenocarcinoma with variants of esophagus	Regional	Regional	Regional by both direct extension and lymph node involvement	Regional	Blank(s)	Blank(s)	Blank(s)	Blank(s)	III	T4	N1	M0	Beam radiation	Yes	Blank(s)	0	98	Blank(s)	Blank(s)	Blank(s)	Blank(s)	Blank(s)	Blank(s)	999	600	100	0	1	0	0	988	988	20510	10100	20550	Alive	Alive or dead of other cause
80-84 years	Male	2004	Asian or Pacific Islander	C15.5-Lower third of esophagus	155	8070	Moderately differentiated; Grade II	Positive histology	8070/3: Squamous cell carcinoma, NOS	8070/3: Squamous cell carcinoma, NOS	8050-8089: squamous cell neoplasms	7.1 Squamous cell carcinoma with variants of esophagus	Localized	Localized	Localized only	Localized	Blank(s)	Blank(s)	Blank(s)	Blank(s)	I	T1	N0	M0	Beam radiation	Yes	Blank(s)	0	98	Blank(s)	Blank(s)	Blank(s)	Blank(s)	Blank(s)	Blank(s)	50	300	0	0	1	0	0	988	988	20510	10100	20550	Diseases of Heart	Alive or dead of other cause
85+ years	Male	2004	White	C15.5-Lower third of esophagus	155	8140	Moderately differentiated; Grade II	Positive histology	8140/3: Adenocarcinoma, NOS	8140/3: Adenocarcinoma, NOS	8140-8389: adenomas and adenocarcinomas	7.2 Adenocarcinoma with variants of esophagus	Regional	Regional	Regional by direct extension only	Regional	Blank(s)	Blank(s)	Blank(s)	Blank(s)	IIA	T3	N0	M0	Beam radiation	Yes	Blank(s)	0	98	Blank(s)	Blank(s)	Blank(s)	Blank(s)	Blank(s)	Blank(s)	90	400	0	0	1	0	0	988	988	20510	10100	20550	Diseases of Heart	Alive or dead of other cause
75-79 years	Male	2004	White	C15.4-Middle third of esophagus	154	8070	Moderately differentiated; Grade II	Positive histology	8070/3: Squamous cell carcinoma, NOS	8070/3: Squamous cell carcinoma, NOS	8050-8089: squamous cell neoplasms	7.1 Squamous cell carcinoma with variants of esophagus	Distant	Distant	Distant site(s)/node(s) involved	Distant	Blank(s)	Blank(s)	Blank(s)	Blank(s)	IVB	T3	N1	M1b	Beam radiation	Yes	Blank(s)	0	98	Blank(s)	Blank(s)	Blank(s)	Blank(s)	Blank(s)	Blank(s)	999	400	100	50	1	0	0	988	988	20530	10100	20550	Esophagus	Dead (attributable to this cancer dx)
75-79 years	Male	2011	White	C15.1-Thoracic esophagus	151	8070	Unknown	Positive histology	8070/3: Squamous cell carcinoma, NOS	8070/3: Squamous cell carcinoma, NOS	8050-8089: squamous cell neoplasms	7.1 Squamous cell carcinoma with variants of esophagus	Distant	Distant	Distant site(s)/node(s) involved	Distant	IV	T3	N1	M1	IVB	T3	N1	M1b	Beam radiation	No	Blank(s)	0	98	No	No	Yes	Yes	Blank(s)	Blank(s)	57	400	220	40	1	0	0	400	988	20530	20302	20550	Esophagus	Dead (attributable to this cancer dx)
80-84 years	Male	2007	Black	C15.4-Middle third of esophagus	154	8070	Unknown	Positive histology	8070/3: Squamous cell carcinoma, NOS	8070/3: Squamous cell carcinoma, NOS	8050-8089: squamous cell neoplasms	7.1 Squamous cell carcinoma with variants of esophagus	Regional	Regional	Regional by both direct extension and lymph node involvement	Regional	Blank(s)	Blank(s)	Blank(s)	Blank(s)	III	T3	N1	M0	Beam radiation	Yes	Blank(s)	98	0	Blank(s)	Blank(s)	Blank(s)	Blank(s)	Blank(s)	Blank(s)	47	400	100	0	0	0	0	988	988	20510	10401	20550	Esophagus	Dead (attributable to this cancer dx)
75-79 years	Female	2004	White	C15.3-Upper third of esophagus	153	8070	Unknown	Clinical diagnosis only	8070/3: Squamous cell carcinoma, NOS	8070/3: Squamous cell carcinoma, NOS	8050-8089: squamous cell neoplasms	7.1 Squamous cell carcinoma with variants of esophagus	Localized	Localized	Localized only	Localized	Blank(s)	Blank(s)	Blank(s)	Blank(s)	I	T1	N0	M0	Beam radiation	Yes	Blank(s)	0	98	Blank(s)	Blank(s)	Blank(s)	Blank(s)	Blank(s)	Blank(s)	999	300	0	0	0	0	0	988	988	20510	10100	20550	Esophagus	Dead (attributable to this cancer dx)
70-74 years	Female	2004	Black	C15.1-Thoracic esophagus	151	8070	Poorly differentiated; Grade III	Positive histology	8070/3: Squamous cell carcinoma, NOS	8070/3: Squamous cell carcinoma, NOS	8050-8089: squamous cell neoplasms	7.1 Squamous cell carcinoma with variants of esophagus	Regional	Regional	Regional by direct extension only	Regional	Blank(s)	Blank(s)	Blank(s)	Blank(s)	IIA	T3	N0	M0	Beam radiation	Yes	Blank(s)	0	98	Blank(s)	Blank(s)	Blank(s)	Blank(s)	Blank(s)	Blank(s)	998	400	0	0	0	0	0	988	988	20510	10100	20550	Esophagus	Dead (attributable to this cancer dx)
75-79 years	Male	2004	Black	C15.4-Middle third of esophagus	154	8070	Poorly differentiated; Grade III	Positive histology	8070/3: Squamous cell carcinoma, NOS	8070/3: Squamous cell carcinoma, NOS	8050-8089: squamous cell neoplasms	7.1 Squamous cell carcinoma with variants of esophagus	Localized	Localized	Localized only	Localized	Blank(s)	Blank(s)	Blank(s)	Blank(s)	I	T1	N0	M0	Beam radiation	Yes	Blank(s)	0	98	Blank(s)	Blank(s)	Blank(s)	Blank(s)	Blank(s)	Blank(s)	999	300	0	0	1	0	0	988	988	20510	10100	20550	Esophagus	Dead (attributable to this cancer dx)
65-69 years	Male	2005	Asian or Pacific Islander	C15.5-Lower third of esophagus	155	8140	Moderately differentiated; Grade II	Positive histology	8140/3: Adenocarcinoma, NOS	8140/3: Adenocarcinoma, NOS	8140-8389: adenomas and adenocarcinomas	7.2 Adenocarcinoma with variants of esophagus	Localized	Localized	Localized only	Localized	Blank(s)	Blank(s)	Blank(s)	Blank(s)	I	T1	N0	M0	Beam radiation	Yes	Blank(s)	0	98	Blank(s)	Blank(s)	Blank(s)	Blank(s)	Blank(s)	Blank(s)	999	300	0	0	1	0	0	988	988	20510	10200	20550	Alive	Alive or dead of other cause
75-79 years	Male	2005	Black	C15.4-Middle third of esophagus	154	8070	Poorly differentiated; Grade III	Positive histology	8070/3: Squamous cell carcinoma, NOS	8070/3: Squamous cell carcinoma, NOS	8050-8089: squamous cell neoplasms	7.1 Squamous cell carcinoma with variants of esophagus	Distant	Distant	Distant site(s)/node(s) involved	Distant	Blank(s)	Blank(s)	Blank(s)	Blank(s)	III	T3	N1	M0	Beam radiation	Yes	Blank(s)	0	98	Blank(s)	Blank(s)	Blank(s)	Blank(s)	Blank(s)	Blank(s)	30	400	305	0	1	0	0	988	988	20530	10200	20550	Esophagus	Dead (attributable to this cancer dx)
65-69 years	Female	2005	White	C15.4-Middle third of esophagus	154	8070	Moderately differentiated; Grade II	Positive histology	8070/3: Squamous cell carcinoma, NOS	8070/3: Squamous cell carcinoma, NOS	8050-8089: squamous cell neoplasms	7.1 Squamous cell carcinoma with variants of esophagus	Localized	Localized	Localized only	Localized	Blank(s)	Blank(s)	Blank(s)	Blank(s)	IIA	T2	N0	M0	Beam radiation	Yes	Blank(s)	0	98	Blank(s)	Blank(s)	Blank(s)	Blank(s)	Blank(s)	Blank(s)	37	200	0	0	1	0	0	988	988	20540	10200	20550	Esophagus	Dead (attributable to this cancer dx)
75-79 years	Female	2005	Asian or Pacific Islander	C15.4-Middle third of esophagus	154	8070	Unknown	Positive histology	8070/3: Squamous cell carcinoma, NOS	8070/3: Squamous cell carcinoma, NOS	8050-8089: squamous cell neoplasms	7.1 Squamous cell carcinoma with variants of esophagus	Regional	Regional	Regional by direct extension only	Regional	Blank(s)	Blank(s)	Blank(s)	Blank(s)	III	T4	N0	M0	Beam radiation	Yes	Blank(s)	0	98	Blank(s)	Blank(s)	Blank(s)	Blank(s)	Blank(s)	Blank(s)	70	650	0	0	3	0	0	988	988	20510	10200	20550	Esophagus	Dead (attributable to this cancer dx)
80-84 years	Male	2005	White	C15.4-Middle third of esophagus	154	8070	Poorly differentiated; Grade III	Positive histology	8070/3: Squamous cell carcinoma, NOS	8070/3: Squamous cell carcinoma, NOS	8050-8089: squamous cell neoplasms	7.1 Squamous cell carcinoma with variants of esophagus	Regional	Regional	Regional lymph nodes involved only	Regional	Blank(s)	Blank(s)	Blank(s)	Blank(s)	IIB	T2	N1	M0	Beam radiation	Yes	Blank(s)	0	98	Blank(s)	Blank(s)	Blank(s)	Blank(s)	Blank(s)	Blank(s)	999	200	100	0	1	0	0	988	988	20510	10200	20550	Pneumonia and Influenza	Alive or dead of other cause
85+ years	Male	2005	White	C15.5-Lower third of esophagus	155	8140	Poorly differentiated; Grade III	Positive histology	8140/3: Adenocarcinoma, NOS	8140/3: Adenocarcinoma, NOS	8140-8389: adenomas and adenocarcinomas	7.2 Adenocarcinoma with variants of esophagus	Regional	Regional	Regional by direct extension only	Regional	Blank(s)	Blank(s)	Blank(s)	Blank(s)	IIA	T3	N0	M0	Beam radiation	No	Blank(s)	0	98	Blank(s)	Blank(s)	Blank(s)	Blank(s)	Blank(s)	Blank(s)	80	400	0	0	1	0	0	988	988	20510	10200	20550	Esophagus	Dead (attributable to this cancer dx)
85+ years	Male	2009	Asian or Pacific Islander	C15.5-Lower third of esophagus	155	8140	Moderately differentiated; Grade II	Positive histology	8140/3: Adenocarcinoma, NOS	8140/3: Adenocarcinoma, NOS	8140-8389: adenomas and adenocarcinomas	7.2 Adenocarcinoma with variants of esophagus	Regional	Regional	Regional lymph nodes involved only	Regional	Blank(s)	Blank(s)	Blank(s)	Blank(s)	IIB	T1	N1	M0	Beam radiation	No	Blank(s)	0	98	Blank(s)	Blank(s)	Blank(s)	Blank(s)	Blank(s)	Blank(s)	999	300	100	0	1	0	0	988	988	20510	10401	20550	Esophagus	Dead (attributable to this cancer dx)
75-79 years	Male	2005	White	C15.5-Lower third of esophagus	155	8140	Moderately differentiated; Grade II	Positive histology	8140/3: Adenocarcinoma, NOS	8140/3: Adenocarcinoma, NOS	8140-8389: adenomas and adenocarcinomas	7.2 Adenocarcinoma with variants of esophagus	Distant	Distant	Distant site(s)/node(s) involved	Distant	Blank(s)	Blank(s)	Blank(s)	Blank(s)	IVB	TX	NX	M1b	Beam radiation	No	Blank(s)	0	98	Blank(s)	Blank(s)	Blank(s)	Blank(s)	Blank(s)	Blank(s)	40	999	999	40	0	0	0	988	988	20510	10200	20550	Esophagus	Dead (attributable to this cancer dx)
80-84 years	Male	2005	White	C15.5-Lower third of esophagus	155	8070	Moderately differentiated; Grade II	Positive histology	8070/3: Squamous cell carcinoma, NOS	8070/3: Squamous cell carcinoma, NOS	8050-8089: squamous cell neoplasms	7.1 Squamous cell carcinoma with variants of esophagus	Localized	Localized	Localized only	Localized	Blank(s)	Blank(s)	Blank(s)	Blank(s)	IIA	T2	N0	M0	Beam radiation	Yes	Blank(s)	0	98	Blank(s)	Blank(s)	Blank(s)	Blank(s)	Blank(s)	Blank(s)	30	200	0	0	1	0	0	988	988	20510	10200	20550	Esophagus	Dead (attributable to this cancer dx)
85+ years	Male	2005	Asian or Pacific Islander	C15.0-Cervical esophagus	150	8070	Poorly differentiated; Grade III	Positive histology	8070/3: Squamous cell carcinoma, NOS	8070/3: Squamous cell carcinoma, NOS	8050-8089: squamous cell neoplasms	7.1 Squamous cell carcinoma with variants of esophagus	Distant	Distant	Distant site(s)/node(s) involved	Distant	Blank(s)	Blank(s)	Blank(s)	Blank(s)	IVA	T4	N1	M1a	Beam radiation	Yes	Blank(s)	0	98	Blank(s)	Blank(s)	Blank(s)	Blank(s)	Blank(s)	Blank(s)	73	650	220	11	1	0	0	988	988	20510	10200	20550	Esophagus	Dead (attributable to this cancer dx)
65-69 years	Male	2005	Asian or Pacific Islander	C15.4-Middle third of esophagus	154	8070	Moderately differentiated; Grade II	Positive histology	8070/3: Squamous cell carcinoma, NOS	8070/3: Squamous cell carcinoma, NOS	8050-8089: squamous cell neoplasms	7.1 Squamous cell carcinoma with variants of esophagus	Localized	Localized	Localized only	Localized	Blank(s)	Blank(s)	Blank(s)	Blank(s)	IIA	T2	N0	M0	Beam radiation	Yes	Blank(s)	0	98	Blank(s)	Blank(s)	Blank(s)	Blank(s)	Blank(s)	Blank(s)	999	200	0	0	0	0	0	988	988	20510	10200	20550	Esophagus	Dead (attributable to this cancer dx)
85+ years	Male	2005	White	C15.5-Lower third of esophagus	155	8140	Well differentiated; Grade I	Positive histology	8140/3: Adenocarcinoma, NOS	8140/3: Adenocarcinoma, NOS	8140-8389: adenomas and adenocarcinomas	7.2 Adenocarcinoma with variants of esophagus	Regional	Regional	Regional lymph nodes involved only	Regional	Blank(s)	Blank(s)	Blank(s)	Blank(s)	IIB	T1	N1	M0	Beam radiation	No	Blank(s)	0	98	Blank(s)	Blank(s)	Blank(s)	Blank(s)	Blank(s)	Blank(s)	62	300	100	0	1	0	0	988	988	20510	10200	20550	Esophagus	Dead (attributable to this cancer dx)
85+ years	Male	2010	White	C15.5-Lower third of esophagus	155	8140	Poorly differentiated; Grade III	Positive histology	8140/3: Adenocarcinoma, NOS	8140/3: Adenocarcinoma, NOS	8140-8389: adenomas and adenocarcinomas	7.2 Adenocarcinoma with variants of esophagus	Distant	Distant	Distant site(s)/node(s) involved	Distant	IV	TX	N1	M1	IVB	TX	N1	M1b	Beam radiation	Yes	Blank(s)	0	98	No	No	No	No	Blank(s)	Blank(s)	90	999	500	40	1	0	3	100	988	20530	10401	20550	Esophagus	Dead (attributable to this cancer dx)
75-79 years	Male	2005	Black	C15.0-Cervical esophagus	150	8070	Poorly differentiated; Grade III	Positive histology	8070/3: Squamous cell carcinoma, NOS	8070/3: Squamous cell carcinoma, NOS	8050-8089: squamous cell neoplasms	7.1 Squamous cell carcinoma with variants of esophagus	Localized	Localized	Localized only	Localized	Blank(s)	Blank(s)	Blank(s)	Blank(s)	I	T1	N0	M0	Beam radiation	No	Blank(s)	0	98	Blank(s)	Blank(s)	Blank(s)	Blank(s)	Blank(s)	Blank(s)	80	100	0	0	1	0	0	988	988	20510	10200	20550	Esophagus	Dead (attributable to this cancer dx)
65-69 years	Female	2005	Black	C15.5-Lower third of esophagus	155	8140	Poorly differentiated; Grade III	Positive histology	8140/3: Adenocarcinoma, NOS	8140/3: Adenocarcinoma, NOS	8140-8389: adenomas and adenocarcinomas	7.2 Adenocarcinoma with variants of esophagus	Regional	Regional	Regional lymph nodes involved only	Regional	Blank(s)	Blank(s)	Blank(s)	Blank(s)	IIB	T1	N1	M0	Beam radiation	Yes	Blank(s)	0	98	Blank(s)	Blank(s)	Blank(s)	Blank(s)	Blank(s)	Blank(s)	30	300	100	0	1	0	0	988	988	20550	10200	20550	Esophagus	Dead (attributable to this cancer dx)
70-74 years	Female	2005	White	C15.5-Lower third of esophagus	155	8070	Poorly differentiated; Grade III	Positive histology	8070/3: Squamous cell carcinoma, NOS	8070/3: Squamous cell carcinoma, NOS	8050-8089: squamous cell neoplasms	7.1 Squamous cell carcinoma with variants of esophagus	Regional	Regional	Regional by direct extension only	Regional	Blank(s)	Blank(s)	Blank(s)	Blank(s)	IIA	T3	N0	M0	Beam radiation	Yes	Blank(s)	0	98	Blank(s)	Blank(s)	Blank(s)	Blank(s)	Blank(s)	Blank(s)	40	400	0	0	1	0	0	988	988	20510	10200	20550	Esophagus	Dead (attributable to this cancer dx)
75-79 years	Male	2005	White	C15.5-Lower third of esophagus	155	8140	Unknown	Positive histology	8140/3: Adenocarcinoma, NOS	8140/3: Adenocarcinoma, NOS	8140-8389: adenomas and adenocarcinomas	7.2 Adenocarcinoma with variants of esophagus	Localized	Localized	Localized only	Localized	Blank(s)	Blank(s)	Blank(s)	Blank(s)	I	T1	N0	M0	Beam radiation	Yes	Blank(s)	0	98	Blank(s)	Blank(s)	Blank(s)	Blank(s)	Blank(s)	Blank(s)	999	300	0	0	0	0	0	988	988	20510	10200	20550	Esophagus	Dead (attributable to this cancer dx)
80-84 years	Male	2005	Asian or Pacific Islander	C15.5-Lower third of esophagus	155	8070	Poorly differentiated; Grade III	Positive histology	8070/3: Squamous cell carcinoma, NOS	8070/3: Squamous cell carcinoma, NOS	8050-8089: squamous cell neoplasms	7.1 Squamous cell carcinoma with variants of esophagus	Distant	Distant	Distant site(s)/node(s) involved	Distant	Blank(s)	Blank(s)	Blank(s)	Blank(s)	IVB	T3	N1	M1b	Beam radiation	Yes	Blank(s)	0	98	Blank(s)	Blank(s)	Blank(s)	Blank(s)	Blank(s)	Blank(s)	30	400	305	40	1	0	0	988	988	20530	10200	20550	Esophagus	Dead (attributable to this cancer dx)
80-84 years	Male	2005	White	C15.5-Lower third of esophagus	155	8140	Poorly differentiated; Grade III	Positive histology	8140/3: Adenocarcinoma, NOS	8140/3: Adenocarcinoma, NOS	8140-8389: adenomas and adenocarcinomas	7.2 Adenocarcinoma with variants of esophagus	Distant	Distant	Distant site(s)/node(s) involved	Distant	Blank(s)	Blank(s)	Blank(s)	Blank(s)	IVB	T4	N0	M1b	Beam radiation	Yes	Blank(s)	0	98	Blank(s)	Blank(s)	Blank(s)	Blank(s)	Blank(s)	Blank(s)	110	600	0	40	1	0	0	988	988	20510	10200	20550	Esophagus	Dead (attributable to this cancer dx)
80-84 years	Male	2006	Asian or Pacific Islander	C15.3-Upper third of esophagus	153	8070	Unknown	Positive histology	8070/3: Squamous cell carcinoma, NOS	8070/3: Squamous cell carcinoma, NOS	8050-8089: squamous cell neoplasms	7.1 Squamous cell carcinoma with variants of esophagus	Localized	Localized	Localized only	Localized	Blank(s)	Blank(s)	Blank(s)	Blank(s)	IIA	T2	N0	M0	Beam radiation	Yes	Blank(s)	0	98	Blank(s)	Blank(s)	Blank(s)	Blank(s)	Blank(s)	Blank(s)	40	200	0	0	1	0	0	988	988	20510	10200	20550	Pneumonia and Influenza	Alive or dead of other cause
70-74 years	Male	2005	Black	C15.4-Middle third of esophagus	154	8070	Unknown	Positive histology	8070/3: Squamous cell carcinoma, NOS	8070/3: Squamous cell carcinoma, NOS	8050-8089: squamous cell neoplasms	7.1 Squamous cell carcinoma with variants of esophagus	Localized	Localized	Localized only	Localized	Blank(s)	Blank(s)	Blank(s)	Blank(s)	I	T1	N0	M0	Beam radiation	Yes	Blank(s)	0	98	Blank(s)	Blank(s)	Blank(s)	Blank(s)	Blank(s)	Blank(s)	999	300	0	0	0	0	0	988	988	20510	10200	20550	Diseases of Heart	Alive or dead of other cause
75-79 years	Male	2009	White	C15.4-Middle third of esophagus	154	8070	Poorly differentiated; Grade III	Positive histology	8070/3: Squamous cell carcinoma, NOS	8070/3: Squamous cell carcinoma, NOS	8050-8089: squamous cell neoplasms	7.1 Squamous cell carcinoma with variants of esophagus	Localized	Localized	Localized only	Localized	Blank(s)	Blank(s)	Blank(s)	Blank(s)	I	T1	N0	M0	Beam radiation	Yes	Blank(s)	0	98	Blank(s)	Blank(s)	Blank(s)	Blank(s)	Blank(s)	Blank(s)	60	300	0	0	1	0	0	988	988	20510	10401	20550	Esophagus	Dead (attributable to this cancer dx)
85+ years	Male	2006	Black	C15.4-Middle third of esophagus	154	8070	Poorly differentiated; Grade III	Positive histology	8070/3: Squamous cell carcinoma, NOS	8070/3: Squamous cell carcinoma, NOS	8050-8089: squamous cell neoplasms	7.1 Squamous cell carcinoma with variants of esophagus	Localized	Localized	Localized only	Localized	Blank(s)	Blank(s)	Blank(s)	Blank(s)	I	T1	N0	M0	Beam radiation	No	Blank(s)	0	98	Blank(s)	Blank(s)	Blank(s)	Blank(s)	Blank(s)	Blank(s)	50	300	0	0	1	0	0	988	988	20510	10200	20550	Esophagus	Dead (attributable to this cancer dx)
80-84 years	Female	2006	White	C15.4-Middle third of esophagus	154	8070	Moderately differentiated; Grade II	Positive histology	8070/3: Squamous cell carcinoma, NOS	8070/3: Squamous cell carcinoma, NOS	8050-8089: squamous cell neoplasms	7.1 Squamous cell carcinoma with variants of esophagus	Localized	Localized	Localized only	Localized	Blank(s)	Blank(s)	Blank(s)	Blank(s)	I	T1	N0	M0	Beam radiation	Yes	Blank(s)	0	98	Blank(s)	Blank(s)	Blank(s)	Blank(s)	Blank(s)	Blank(s)	60	300	0	0	1	0	0	988	988	20510	10200	20550	Esophagus	Dead (attributable to this cancer dx)
75-79 years	Male	2009	Black	C15.0-Cervical esophagus	150	8070	Poorly differentiated; Grade III	Positive histology	8070/3: Squamous cell carcinoma, NOS	8070/3: Squamous cell carcinoma, NOS	8050-8089: squamous cell neoplasms	7.1 Squamous cell carcinoma with variants of esophagus	Distant	Distant	Distant site(s)/node(s) involved	Distant	Blank(s)	Blank(s)	Blank(s)	Blank(s)	IVB	TX	N0	M1b	Beam radiation	Yes	Blank(s)	0	98	Blank(s)	Blank(s)	Blank(s)	Blank(s)	Blank(s)	Blank(s)	38	999	0	40	0	0	0	988	988	20550	10401	20550	Esophagus	Dead (attributable to this cancer dx)
80-84 years	Female	2006	White	C15.5-Lower third of esophagus	155	8140	Poorly differentiated; Grade III	Positive histology	8140/3: Adenocarcinoma, NOS	8140/3: Adenocarcinoma, NOS	8140-8389: adenomas and adenocarcinomas	7.2 Adenocarcinoma with variants of esophagus	Regional	Regional	Regional by direct extension only	Regional	Blank(s)	Blank(s)	Blank(s)	Blank(s)	IIA	T3	N0	M0	Beam radiation	Yes	Blank(s)	0	98	Blank(s)	Blank(s)	Blank(s)	Blank(s)	Blank(s)	Blank(s)	70	400	0	0	1	0	0	988	988	20510	10200	20550	Esophagus	Dead (attributable to this cancer dx)
85+ years	Female	2006	White	C15.5-Lower third of esophagus	155	8140	Unknown	Positive histology	8140/3: Adenocarcinoma, NOS	8140/3: Adenocarcinoma, NOS	8140-8389: adenomas and adenocarcinomas	7.2 Adenocarcinoma with variants of esophagus	Localized	Localized	Localized only	Localized	Blank(s)	Blank(s)	Blank(s)	Blank(s)	IIA	T2	N0	M0	Beam radiation	Yes	Blank(s)	0	98	Blank(s)	Blank(s)	Blank(s)	Blank(s)	Blank(s)	Blank(s)	999	200	0	0	0	0	0	988	988	20510	10200	20550	Esophagus	Dead (attributable to this cancer dx)
75-79 years	Male	2005	Black	C15.4-Middle third of esophagus	154	8070	Unknown	Positive histology	8070/3: Squamous cell carcinoma, NOS	8070/3: Squamous cell carcinoma, NOS	8050-8089: squamous cell neoplasms	7.1 Squamous cell carcinoma with variants of esophagus	Distant	Distant	Distant site(s)/node(s) involved	Distant	Blank(s)	Blank(s)	Blank(s)	Blank(s)	IVB	TX	N0	M1b	Beam radiation	Yes	Blank(s)	0	98	Blank(s)	Blank(s)	Blank(s)	Blank(s)	Blank(s)	Blank(s)	34	999	0	40	1	0	0	988	988	20510	10200	20550	Diseases of Heart	Alive or dead of other cause
65-69 years	Female	2006	White	C15.5-Lower third of esophagus	155	8070	Poorly differentiated; Grade III	Positive histology	8070/3: Squamous cell carcinoma, NOS	8070/3: Squamous cell carcinoma, NOS	8050-8089: squamous cell neoplasms	7.1 Squamous cell carcinoma with variants of esophagus	Regional	Regional	Regional lymph nodes involved only	Regional	Blank(s)	Blank(s)	Blank(s)	Blank(s)	IIB	T1	N1	M0	Beam radiation	Yes	Blank(s)	0	98	Blank(s)	Blank(s)	Blank(s)	Blank(s)	Blank(s)	Blank(s)	60	300	100	0	1	0	0	988	988	20510	10200	20550	Esophagus	Dead (attributable to this cancer dx)
75-79 years	Male	2006	White	C15.5-Lower third of esophagus	155	8140	Moderately differentiated; Grade II	Positive histology	8140/3: Adenocarcinoma, NOS	8140/3: Adenocarcinoma, NOS	8140-8389: adenomas and adenocarcinomas	7.2 Adenocarcinoma with variants of esophagus	Regional	Regional	Regional by both direct extension and lymph node involvement	Regional	Blank(s)	Blank(s)	Blank(s)	Blank(s)	III	T3	N1	M0	Beam radiation	Yes	Blank(s)	0	98	Blank(s)	Blank(s)	Blank(s)	Blank(s)	Blank(s)	Blank(s)	17	400	100	0	1	0	0	988	988	20510	10200	20550	Larynx	Dead (attributable to this cancer dx)
70-74 years	Male	2006	Asian or Pacific Islander	C15.5-Lower third of esophagus	155	8070	Moderately differentiated; Grade II	Positive histology	8070/3: Squamous cell carcinoma, NOS	8070/3: Squamous cell carcinoma, NOS	8050-8089: squamous cell neoplasms	7.1 Squamous cell carcinoma with variants of esophagus	Distant	Distant	Distant site(s)/node(s) involved	Distant	Blank(s)	Blank(s)	Blank(s)	Blank(s)	IVB	T1	N0	M1b	Beam radiation	Yes	Blank(s)	0	98	Blank(s)	Blank(s)	Blank(s)	Blank(s)	Blank(s)	Blank(s)	25	300	0	40	1	0	1	988	988	20510	10200	20550	Esophagus	Dead (attributable to this cancer dx)
75-79 years	Female	2008	Black	C15.4-Middle third of esophagus	154	8071	Moderately differentiated; Grade II	Positive histology	8071/3: Squamous cell carcinoma, keratinizing, NOS	8071/3: Squamous cell carcinoma, keratinizing, NOS	8050-8089: squamous cell neoplasms	7.1 Squamous cell carcinoma with variants of esophagus	Distant	Distant	Distant site(s)/node(s) involved	Distant	Blank(s)	Blank(s)	Blank(s)	Blank(s)	IVB	T3	N1	M1b	Beam radiation	No	Blank(s)	0	98	Blank(s)	Blank(s)	Blank(s)	Blank(s)	Blank(s)	Blank(s)	999	400	305	50	1	0	0	988	988	20530	10401	20550	Esophagus	Dead (attributable to this cancer dx)
70-74 years	Female	2006	Asian or Pacific Islander	C15.1-Thoracic esophagus	151	8070	Moderately differentiated; Grade II	Positive histology	8070/3: Squamous cell carcinoma, NOS	8070/3: Squamous cell carcinoma, NOS	8050-8089: squamous cell neoplasms	7.1 Squamous cell carcinoma with variants of esophagus	Localized	Localized	Localized only	Localized	Blank(s)	Blank(s)	Blank(s)	Blank(s)	I	T1	N0	M0	Beam radiation	Yes	Blank(s)	0	98	Blank(s)	Blank(s)	Blank(s)	Blank(s)	Blank(s)	Blank(s)	10	300	0	0	1	0	0	988	988	20510	10200	20550	Alive	Alive or dead of other cause
65-69 years	Male	2007	White	C15.5-Lower third of esophagus	155	8140	Poorly differentiated; Grade III	Positive histology	8140/3: Adenocarcinoma, NOS	8140/3: Adenocarcinoma, NOS	8140-8389: adenomas and adenocarcinomas	7.2 Adenocarcinoma with variants of esophagus	Localized	Localized	Localized only	Localized	Blank(s)	Blank(s)	Blank(s)	Blank(s)	I	T1	N0	M0	Beam radiation	Yes	Blank(s)	0	98	Blank(s)	Blank(s)	Blank(s)	Blank(s)	Blank(s)	Blank(s)	70	300	0	0	1	0	0	988	988	20510	10401	20550	Esophagus	Dead (attributable to this cancer dx)
80-84 years	Male	2005	White	C15.4-Middle third of esophagus	154	8070	Unknown	Positive histology	8070/3: Squamous cell carcinoma, NOS	8070/3: Squamous cell carcinoma, NOS	8050-8089: squamous cell neoplasms	7.1 Squamous cell carcinoma with variants of esophagus	Regional	Regional	Regional by both direct extension and lymph node involvement	Regional	Blank(s)	Blank(s)	Blank(s)	Blank(s)	III	T3	N1	M0	Beam radiation	Yes	Blank(s)	0	98	Blank(s)	Blank(s)	Blank(s)	Blank(s)	Blank(s)	Blank(s)	999	400	100	0	1	0	0	988	988	20510	10200	20550	Diseases of Heart	Alive or dead of other cause
75-79 years	Female	2011	White	C15.4-Middle third of esophagus	154	8070	Unknown	Positive histology	8070/3: Squamous cell carcinoma, NOS	8070/3: Squamous cell carcinoma, NOS	8050-8089: squamous cell neoplasms	7.1 Squamous cell carcinoma with variants of esophagus	Regional	Regional	Regional by both direct extension and lymph node involvement	Regional	IIIA	T3	N1	M0	III	T3	N1	M0	Beam radiation	Yes	Blank(s)	0	98	No	No	No	No	Blank(s)	Blank(s)	30	450	100	0	0	0	0	400	988	20530	20200	20550	Cerebrovascular Diseases	Alive or dead of other cause
75-79 years	Male	2006	White	C15.5-Lower third of esophagus	155	8070	Moderately differentiated; Grade II	Positive histology	8070/3: Squamous cell carcinoma, NOS	8070/3: Squamous cell carcinoma, NOS	8050-8089: squamous cell neoplasms	7.1 Squamous cell carcinoma with variants of esophagus	Localized	Localized	Localized only	Localized	Blank(s)	Blank(s)	Blank(s)	Blank(s)	I	T1	N0	M0	Beam radiation	Yes	Blank(s)	0	98	Blank(s)	Blank(s)	Blank(s)	Blank(s)	Blank(s)	Blank(s)	999	300	0	0	1	0	0	988	988	20510	10200	20550	Chronic Obstructive Pulmonary Disease and Allied Cond	Alive or dead of other cause
70-74 years	Male	2006	Asian or Pacific Islander	C15.3-Upper third of esophagus	153	8070	Moderately differentiated; Grade II	Positive histology	8070/3: Squamous cell carcinoma, NOS	8070/3: Squamous cell carcinoma, NOS	8050-8089: squamous cell neoplasms	7.1 Squamous cell carcinoma with variants of esophagus	Localized	Localized	Localized only	Localized	Blank(s)	Blank(s)	Blank(s)	Blank(s)	I	T1	N0	M0	Beam radiation	Yes	Blank(s)	0	98	Blank(s)	Blank(s)	Blank(s)	Blank(s)	Blank(s)	Blank(s)	36	110	0	0	1	0	0	988	988	20510	10200	20550	Alive	Alive or dead of other cause
70-74 years	Female	2006	Asian or Pacific Islander	C15.0-Cervical esophagus	150	8070	Moderately differentiated; Grade II	Positive histology	8070/3: Squamous cell carcinoma, NOS	8070/3: Squamous cell carcinoma, NOS	8050-8089: squamous cell neoplasms	7.1 Squamous cell carcinoma with variants of esophagus	Regional	Regional	Regional lymph nodes involved only	Regional	Blank(s)	Blank(s)	Blank(s)	Blank(s)	IIB	T1	N1	M0	Beam radiation	Yes	Blank(s)	0	98	Blank(s)	Blank(s)	Blank(s)	Blank(s)	Blank(s)	Blank(s)	999	300	100	0	1	0	0	988	988	20510	10200	20550	Esophagus	Dead (attributable to this cancer dx)
80-84 years	Female	2006	White	C15.3-Upper third of esophagus	153	8070	Poorly differentiated; Grade III	Positive histology	8070/3: Squamous cell carcinoma, NOS	8070/3: Squamous cell carcinoma, NOS	8050-8089: squamous cell neoplasms	7.1 Squamous cell carcinoma with variants of esophagus	Regional	Regional	Regional lymph nodes involved only	Regional	Blank(s)	Blank(s)	Blank(s)	Blank(s)	IIB	T1	N1	M0	Beam radiation	Yes	Blank(s)	0	98	Blank(s)	Blank(s)	Blank(s)	Blank(s)	Blank(s)	Blank(s)	27	300	100	0	1	0	0	988	988	20510	10200	20550	Esophagus	Dead (attributable to this cancer dx)
65-69 years	Female	2006	Black	C15.4-Middle third of esophagus	154	8070	Moderately differentiated; Grade II	Positive histology	8070/3: Squamous cell carcinoma, NOS	8070/3: Squamous cell carcinoma, NOS	8050-8089: squamous cell neoplasms	7.1 Squamous cell carcinoma with variants of esophagus	Distant	Distant	Distant site(s)/node(s) involved	Distant	Blank(s)	Blank(s)	Blank(s)	Blank(s)	IVB	T4	N1	M1b	Beam radiation	Yes	Blank(s)	0	98	Blank(s)	Blank(s)	Blank(s)	Blank(s)	Blank(s)	Blank(s)	30	650	305	40	1	0	0	988	988	20530	10200	20550	Esophagus	Dead (attributable to this cancer dx)
65-69 years	Female	2015	White	C15.5-Lower third of esophagus	155	8140	Poorly differentiated; Grade III	Positive histology	8140/3: Adenocarcinoma, NOS	8140/3: Adenocarcinoma, NOS	8140-8389: adenomas and adenocarcinomas	7.2 Adenocarcinoma with variants of esophagus	Regional	Regional	Regional by both direct extension and lymph node involvement	Regional	IIIA	T3	N1	M0	III	T3	N1	M0	Beam radiation	Yes	Blank(s)	0	98	No	No	No	No	Blank(s)	Blank(s)	80	450	100	0	1	1	0	100	988	20550	20550	20550	Esophagus	Dead (attributable to this cancer dx)
70-74 years	Male	2006	Asian or Pacific Islander	C15.3-Upper third of esophagus	153	8070	Moderately differentiated; Grade II	Positive histology	8070/3: Squamous cell carcinoma, NOS	8070/3: Squamous cell carcinoma, NOS	8050-8089: squamous cell neoplasms	7.1 Squamous cell carcinoma with variants of esophagus	Distant	Distant	Distant site(s)/node(s) involved	Distant	Blank(s)	Blank(s)	Blank(s)	Blank(s)	IVB	T4	N0	M1b	Beam radiation	Yes	Blank(s)	0	98	Blank(s)	Blank(s)	Blank(s)	Blank(s)	Blank(s)	Blank(s)	999	600	0	40	1	0	0	988	988	20510	10200	20550	Esophagus	Dead (attributable to this cancer dx)
75-79 years	Male	2006	White	C15.5-Lower third of esophagus	155	8070	Poorly differentiated; Grade III	Positive histology	8070/3: Squamous cell carcinoma, NOS	8070/3: Squamous cell carcinoma, NOS	8050-8089: squamous cell neoplasms	7.1 Squamous cell carcinoma with variants of esophagus	Regional	Regional	Regional by both direct extension and lymph node involvement	Regional	Blank(s)	Blank(s)	Blank(s)	Blank(s)	III	T4	N1	M0	Beam radiation	Yes	Blank(s)	0	98	Blank(s)	Blank(s)	Blank(s)	Blank(s)	Blank(s)	Blank(s)	999	615	500	0	1	0	0	988	988	20540	10200	20550	Esophagus	Dead (attributable to this cancer dx)
75-79 years	Female	2006	White	C15.5-Lower third of esophagus	155	8070	Poorly differentiated; Grade III	Positive histology	8070/3: Squamous cell carcinoma, NOS	8070/3: Squamous cell carcinoma, NOS	8050-8089: squamous cell neoplasms	7.1 Squamous cell carcinoma with variants of esophagus	Localized	Localized	Localized only	Localized	Blank(s)	Blank(s)	Blank(s)	Blank(s)	I	T1	N0	M0	Beam radiation	Yes	Blank(s)	0	98	Blank(s)	Blank(s)	Blank(s)	Blank(s)	Blank(s)	Blank(s)	999	100	0	0	0	0	0	988	988	20510	10200	20550	Other Cause of Death	Alive or dead of other cause
80-84 years	Female	2006	Asian or Pacific Islander	C15.4-Middle third of esophagus	154	8071	Moderately differentiated; Grade II	Positive histology	8071/3: Squamous cell carcinoma, keratinizing, NOS	8071/3: Squamous cell carcinoma, keratinizing, NOS	8050-8089: squamous cell neoplasms	7.1 Squamous cell carcinoma with variants of esophagus	Regional	Regional	Regional by both direct extension and lymph node involvement	Regional	Blank(s)	Blank(s)	Blank(s)	Blank(s)	III	T3	N1	M0	Beam radiation	Yes	Blank(s)	0	98	Blank(s)	Blank(s)	Blank(s)	Blank(s)	Blank(s)	Blank(s)	50	400	100	0	1	0	0	988	988	20510	10200	20550	Esophagus	Dead (attributable to this cancer dx)
70-74 years	Male	2006	White	C15.8-Overlapping lesion of esophagus	158	8140	Moderately differentiated; Grade II	Positive histology	8140/3: Adenocarcinoma, NOS	8140/3: Adenocarcinoma, NOS	8140-8389: adenomas and adenocarcinomas	7.2 Adenocarcinoma with variants of esophagus	Regional	Regional	Regional lymph nodes involved only	Regional	Blank(s)	Blank(s)	Blank(s)	Blank(s)	IIB	T1	N1	M0	Beam radiation	No	Blank(s)	0	98	Blank(s)	Blank(s)	Blank(s)	Blank(s)	Blank(s)	Blank(s)	999	300	100	0	1	0	0	988	988	20530	10200	20550	Esophagus	Dead (attributable to this cancer dx)
75-79 years	Male	2006	White	C15.5-Lower third of esophagus	155	8140	Poorly differentiated; Grade III	Positive histology	8140/3: Adenocarcinoma, NOS	8140/3: Adenocarcinoma, NOS	8140-8389: adenomas and adenocarcinomas	7.2 Adenocarcinoma with variants of esophagus	Distant	Distant	Distant site(s)/node(s) involved	Distant	Blank(s)	Blank(s)	Blank(s)	Blank(s)	IVB	T4	N0	M1b	Beam radiation	Yes	Blank(s)	0	98	Blank(s)	Blank(s)	Blank(s)	Blank(s)	Blank(s)	Blank(s)	999	600	0	40	1	0	0	988	988	20510	10200	20550	Esophagus	Dead (attributable to this cancer dx)
75-79 years	Male	2012	White	C15.4-Middle third of esophagus	154	8070	Poorly differentiated; Grade III	Positive histology	8070/3: Squamous cell carcinoma, NOS	8070/3: Squamous cell carcinoma, NOS	8050-8089: squamous cell neoplasms	7.1 Squamous cell carcinoma with variants of esophagus	Distant	Distant	Distant site(s)/node(s) involved	Distant	IIIA	T3	N1	M0	III	T3	N1	M0	Beam radiation	Yes	Blank(s)	95	95	No	No	No	No	Blank(s)	Blank(s)	30	450	305	0	1	1	0	100	988	20540	20440	20550	Esophagus	Dead (attributable to this cancer dx)
75-79 years	Male	2015	Asian or Pacific Islander	C15.8-Overlapping lesion of esophagus	158	8070	Poorly differentiated; Grade III	Positive histology	8070/3: Squamous cell carcinoma, NOS	8070/3: Squamous cell carcinoma, NOS	8050-8089: squamous cell neoplasms	7.1 Squamous cell carcinoma with variants of esophagus	Regional	Regional	Regional by both direct extension and lymph node involvement	Regional	IIIA	T3	N1	M0	III	T3	N1	M0	Beam radiation	Yes	Blank(s)	0	98	No	No	No	No	Blank(s)	Blank(s)	50	450	100	0	1	1	0	100	988	20550	20550	20550	Alive	Alive or dead of other cause
75-79 years	Male	2014	White	C15.5-Lower third of esophagus	155	8140	Moderately differentiated; Grade II	Positive histology	8140/3: Adenocarcinoma, NOS	8140/3: Adenocarcinoma, NOS	8140-8389: adenomas and adenocarcinomas	7.2 Adenocarcinoma with variants of esophagus	Distant	Distant	Distant site(s)/node(s) involved	Distant	IV	T3	N0	M1	IVB	T3	N0	M1b	Beam radiation	Yes	Blank(s)	0	98	No	No	No	Yes	Blank(s)	Blank(s)	60	450	0	40	1	0	0	0	988	20550	20550	20550	Alive	Alive or dead of other cause
80-84 years	Male	2014	White	C15.5-Lower third of esophagus	155	8140	Moderately differentiated; Grade II	Positive histology	8140/3: Adenocarcinoma, NOS	8140/3: Adenocarcinoma, NOS	8140-8389: adenomas and adenocarcinomas	7.2 Adenocarcinoma with variants of esophagus	Regional	Regional	Regional by direct extension only	Regional	IIB	T3	N0	M0	IIA	T3	N0	M0	Beam radiation	Yes	Blank(s)	0	98	No	No	No	No	Blank(s)	Blank(s)	30	450	0	0	1	0	0	0	988	20550	20440	20550	Esophagus	Dead (attributable to this cancer dx)
80-84 years	Male	2007	White	C15.5-Lower third of esophagus	155	8140	Moderately differentiated; Grade II	Positive histology	8140/3: Adenocarcinoma, NOS	8140/3: Adenocarcinoma, NOS	8140-8389: adenomas and adenocarcinomas	7.2 Adenocarcinoma with variants of esophagus	Regional	Regional	Regional lymph nodes involved only	Distant	Blank(s)	Blank(s)	Blank(s)	Blank(s)	IIB	T1	N1	M0	Beam radiation	No	Blank(s)	95	95	Blank(s)	Blank(s)	Blank(s)	Blank(s)	Blank(s)	Blank(s)	40	300	200	0	0	0	0	988	988	20510	10300	20550	Esophagus	Dead (attributable to this cancer dx)
65-69 years	Female	2006	Asian or Pacific Islander	C15.4-Middle third of esophagus	154	8140	Unknown	Positive exfoliative cytology, no positive histology	8140/3: Adenocarcinoma, NOS	8140/3: Adenocarcinoma, NOS	8140-8389: adenomas and adenocarcinomas	7.2 Adenocarcinoma with variants of esophagus	Distant	Distant	Distant site(s)/node(s) involved	Distant	Blank(s)	Blank(s)	Blank(s)	Blank(s)	IVB	T4	N0	M1b	Beam radiation	No	Blank(s)	0	98	Blank(s)	Blank(s)	Blank(s)	Blank(s)	Blank(s)	Blank(s)	30	650	0	40	1	0	0	988	988	20510	10300	20550	Esophagus	Dead (attributable to this cancer dx)
75-79 years	Male	2015	White	C15.5-Lower third of esophagus	155	8140	Moderately differentiated; Grade II	Positive histology	8140/3: Adenocarcinoma, NOS	8140/3: Adenocarcinoma, NOS	8140-8389: adenomas and adenocarcinomas	7.2 Adenocarcinoma with variants of esophagus	Regional	Regional	Regional by both direct extension and lymph node involvement	Regional	IIIA	T3	N1	M0	III	T3	N1	M0	Beam radiation	Yes	Blank(s)	0	98	No	No	No	No	Blank(s)	Blank(s)	140	450	100	0	1	1	0	100	988	20550	20550	20550	Esophagus	Dead (attributable to this cancer dx)
65-69 years	Female	2007	White	C15.4-Middle third of esophagus	154	8070	Poorly differentiated; Grade III	Positive histology	8070/3: Squamous cell carcinoma, NOS	8070/3: Squamous cell carcinoma, NOS	8050-8089: squamous cell neoplasms	7.1 Squamous cell carcinoma with variants of esophagus	Localized	Localized	Localized only	Localized	Blank(s)	Blank(s)	Blank(s)	Blank(s)	I	T1	N0	M0	Beam radiation	Yes	Blank(s)	0	98	Blank(s)	Blank(s)	Blank(s)	Blank(s)	Blank(s)	Blank(s)	10	300	0	0	9	0	0	988	988	20510	10300	20550	Chronic Obstructive Pulmonary Disease and Allied Cond	Alive or dead of other cause
65-69 years	Female	2011	White	C15.4-Middle third of esophagus	154	8070	Moderately differentiated; Grade II	Positive histology	8070/3: Squamous cell carcinoma, NOS	8070/3: Squamous cell carcinoma, NOS	8050-8089: squamous cell neoplasms	7.1 Squamous cell carcinoma with variants of esophagus	Localized	Localized	Localized only	Localized	IB	T1NOS	N0	M0	I	T1	N0	M0	Beam radiation	Yes	Blank(s)	0	98	No	No	No	No	Blank(s)	Blank(s)	999	300	0	0	0	0	0	0	988	20530	20302	20550	Alive	Alive or dead of other cause
85+ years	Female	2007	White	C15.5-Lower third of esophagus	155	8070	Poorly differentiated; Grade III	Positive histology	8070/3: Squamous cell carcinoma, NOS	8070/3: Squamous cell carcinoma, NOS	8050-8089: squamous cell neoplasms	7.1 Squamous cell carcinoma with variants of esophagus	Regional	Regional	Regional by direct extension only	Regional	Blank(s)	Blank(s)	Blank(s)	Blank(s)	IIA	T3	N0	M0	Beam radiation	No	Blank(s)	0	98	Blank(s)	Blank(s)	Blank(s)	Blank(s)	Blank(s)	Blank(s)	50	400	0	0	1	0	0	988	988	20510	10300	20550	Esophagus	Dead (attributable to this cancer dx)
65-69 years	Male	2007	White	C15.4-Middle third of esophagus	154	8140	Poorly differentiated; Grade III	Positive histology	8140/3: Adenocarcinoma, NOS	8140/3: Adenocarcinoma, NOS	8140-8389: adenomas and adenocarcinomas	7.2 Adenocarcinoma with variants of esophagus	Regional	Regional	Regional by direct extension only	Regional	Blank(s)	Blank(s)	Blank(s)	Blank(s)	IIA	T3	N0	M0	Beam radiation	Yes	Blank(s)	0	98	Blank(s)	Blank(s)	Blank(s)	Blank(s)	Blank(s)	Blank(s)	100	400	0	0	1	0	0	988	988	20510	10300	20550	Esophagus	Dead (attributable to this cancer dx)
65-69 years	Male	2007	White	C15.4-Middle third of esophagus	154	8070	Moderately differentiated; Grade II	Positive histology	8070/3: Squamous cell carcinoma, NOS	8070/3: Squamous cell carcinoma, NOS	8050-8089: squamous cell neoplasms	7.1 Squamous cell carcinoma with variants of esophagus	Regional	Regional	Regional by direct extension only	Regional	Blank(s)	Blank(s)	Blank(s)	Blank(s)	IIA	T3	N0	M0	Beam radiation	Yes	Blank(s)	0	98	Blank(s)	Blank(s)	Blank(s)	Blank(s)	Blank(s)	Blank(s)	52	400	0	0	1	0	0	988	988	20510	10300	20550	Esophagus	Dead (attributable to this cancer dx)
75-79 years	Male	2007	White	C15.4-Middle third of esophagus	154	8070	Moderately differentiated; Grade II	Positive histology	8070/3: Squamous cell carcinoma, NOS	8070/3: Squamous cell carcinoma, NOS	8050-8089: squamous cell neoplasms	7.1 Squamous cell carcinoma with variants of esophagus	Localized	Localized	Localized only	Localized	Blank(s)	Blank(s)	Blank(s)	Blank(s)	I	T1	N0	M0	Beam radiation	Yes	Blank(s)	0	98	Blank(s)	Blank(s)	Blank(s)	Blank(s)	Blank(s)	Blank(s)	40	300	0	0	1	0	0	988	988	20510	10300	20550	Esophagus	Dead (attributable to this cancer dx)
85+ years	Male	2007	White	C15.5-Lower third of esophagus	155	8140	Moderately differentiated; Grade II	Positive histology	8140/3: Adenocarcinoma, NOS	8140/3: Adenocarcinoma, NOS	8140-8389: adenomas and adenocarcinomas	7.2 Adenocarcinoma with variants of esophagus	Regional	Regional	Regional by both direct extension and lymph node involvement	Regional	Blank(s)	Blank(s)	Blank(s)	Blank(s)	III	T3	N1	M0	Beam radiation	Yes	Blank(s)	0	98	Blank(s)	Blank(s)	Blank(s)	Blank(s)	Blank(s)	Blank(s)	999	400	100	0	1	0	0	988	988	20510	10300	20550	Esophagus	Dead (attributable to this cancer dx)
65-69 years	Female	2007	Black	C15.5-Lower third of esophagus	155	8070	Poorly differentiated; Grade III	Positive histology	8070/3: Squamous cell carcinoma, NOS	8070/3: Squamous cell carcinoma, NOS	8050-8089: squamous cell neoplasms	7.1 Squamous cell carcinoma with variants of esophagus	Distant	Distant	Distant site(s)/node(s) involved	Distant	Blank(s)	Blank(s)	Blank(s)	Blank(s)	IVB	T3	N0	M1b	Beam radiation	Yes	Blank(s)	0	98	Blank(s)	Blank(s)	Blank(s)	Blank(s)	Blank(s)	Blank(s)	998	400	0	40	1	0	0	988	988	20510	10300	20550	Esophagus	Dead (attributable to this cancer dx)
65-69 years	Male	2007	White	C15.8-Overlapping lesion of esophagus	158	8140	Moderately differentiated; Grade II	Positive histology	8140/3: Adenocarcinoma, NOS	8140/3: Adenocarcinoma, NOS	8140-8389: adenomas and adenocarcinomas	7.2 Adenocarcinoma with variants of esophagus	Distant	Distant	Distant site(s)/node(s) involved	Distant	Blank(s)	Blank(s)	Blank(s)	Blank(s)	IVB	T3	N0	M1b	Beam radiation	Yes	Blank(s)	0	98	Blank(s)	Blank(s)	Blank(s)	Blank(s)	Blank(s)	Blank(s)	50	400	0	50	3	0	0	988	988	20530	10300	20550	Esophagus	Dead (attributable to this cancer dx)
70-74 years	Male	2007	White	C15.5-Lower third of esophagus	155	8070	Unknown	Positive histology	8070/3: Squamous cell carcinoma, NOS	8070/3: Squamous cell carcinoma, NOS	8050-8089: squamous cell neoplasms	7.1 Squamous cell carcinoma with variants of esophagus	Distant	Distant	Distant site(s)/node(s) involved	Distant	Blank(s)	Blank(s)	Blank(s)	Blank(s)	IVB	TX	N0	M1b	Beam radiation	No	Blank(s)	0	98	Blank(s)	Blank(s)	Blank(s)	Blank(s)	Blank(s)	Blank(s)	999	999	0	40	1	0	0	988	988	20510	10400	20550	Lung and Bronchus	Alive or dead of other cause
85+ years	Male	2007	White	C15.5-Lower third of esophagus	155	8070	Poorly differentiated; Grade III	Positive histology	8070/3: Squamous cell carcinoma, NOS	8070/3: Squamous cell carcinoma, NOS	8050-8089: squamous cell neoplasms	7.1 Squamous cell carcinoma with variants of esophagus	Distant	Distant	Distant site(s)/node(s) involved	Distant	Blank(s)	Blank(s)	Blank(s)	Blank(s)	IVB	T1	N1	M1b	Beam radiation	No	Blank(s)	0	98	Blank(s)	Blank(s)	Blank(s)	Blank(s)	Blank(s)	Blank(s)	999	300	320	0	1	0	0	988	988	20530	10300	20550	Esophagus	Dead (attributable to this cancer dx)
65-69 years	Male	2007	White	C15.0-Cervical esophagus	150	8070	Moderately differentiated; Grade II	Positive histology	8070/3: Squamous cell carcinoma, NOS	8070/3: Squamous cell carcinoma, NOS	8050-8089: squamous cell neoplasms	7.1 Squamous cell carcinoma with variants of esophagus	Regional	Regional	Regional by both direct extension and lymph node involvement	Regional	Blank(s)	Blank(s)	Blank(s)	Blank(s)	III	T3	N1	M0	Beam radiation	Yes	Blank(s)	0	98	Blank(s)	Blank(s)	Blank(s)	Blank(s)	Blank(s)	Blank(s)	999	400	500	0	1	0	0	988	988	20510	10300	20550	Esophagus	Dead (attributable to this cancer dx)
75-79 years	Male	2007	White	C15.1-Thoracic esophagus	151	8070	Moderately differentiated; Grade II	Positive histology	8070/3: Squamous cell carcinoma, NOS	8070/3: Squamous cell carcinoma, NOS	8050-8089: squamous cell neoplasms	7.1 Squamous cell carcinoma with variants of esophagus	Regional	Regional	Regional by both direct extension and lymph node involvement	Regional	Blank(s)	Blank(s)	Blank(s)	Blank(s)	III	T3	N1	M0	Beam radiation	Yes	Blank(s)	0	98	Blank(s)	Blank(s)	Blank(s)	Blank(s)	Blank(s)	Blank(s)	36	400	100	0	0	0	0	988	988	20510	10300	20550	Esophagus	Dead (attributable to this cancer dx)
65-69 years	Male	2007	White	C15.5-Lower third of esophagus	155	8140	Unknown	Positive histology	8140/3: Adenocarcinoma, NOS	8140/3: Adenocarcinoma, NOS	8140-8389: adenomas and adenocarcinomas	7.2 Adenocarcinoma with variants of esophagus	Distant	Distant	Distant site(s)/node(s) involved	Distant	Blank(s)	Blank(s)	Blank(s)	Blank(s)	IVB	T1	N0	M1b	Beam radiation	Yes	Blank(s)	1	1	Blank(s)	Blank(s)	Blank(s)	Blank(s)	Blank(s)	Blank(s)	20	300	275	0	1	1	0	988	988	20530	10300	20550	Esophagus	Dead (attributable to this cancer dx)
75-79 years	Male	2007	White	C15.5-Lower third of esophagus	155	8140	Unknown	Positive histology	8140/3: Adenocarcinoma, NOS	8140/3: Adenocarcinoma, NOS	8140-8389: adenomas and adenocarcinomas	7.2 Adenocarcinoma with variants of esophagus	Regional	Regional	Regional by both direct extension and lymph node involvement	Regional	Blank(s)	Blank(s)	Blank(s)	Blank(s)	III	T4	N1	M0	Beam radiation	Yes	Blank(s)	0	98	Blank(s)	Blank(s)	Blank(s)	Blank(s)	Blank(s)	Blank(s)	999	600	100	0	0	0	0	988	988	20510	10300	20550	Esophagus	Dead (attributable to this cancer dx)
75-79 years	Female	2007	White	C15.3-Upper third of esophagus	153	8071	Moderately differentiated; Grade II	Positive histology	8071/3: Squamous cell carcinoma, keratinizing, NOS	8071/3: Squamous cell carcinoma, keratinizing, NOS	8050-8089: squamous cell neoplasms	7.1 Squamous cell carcinoma with variants of esophagus	Regional	Regional	Regional by direct extension only	Regional	Blank(s)	Blank(s)	Blank(s)	Blank(s)	IIA	T3	N0	M0	Beam radiation	Yes	Blank(s)	0	98	Blank(s)	Blank(s)	Blank(s)	Blank(s)	Blank(s)	Blank(s)	999	400	0	0	1	0	0	988	988	20510	10400	20550	Esophagus	Dead (attributable to this cancer dx)
80-84 years	Female	2012	Asian or Pacific Islander	C15.5-Lower third of esophagus	155	8140	Poorly differentiated; Grade III	Positive histology	8140/3: Adenocarcinoma, NOS	8140/3: Adenocarcinoma, NOS	8140-8389: adenomas and adenocarcinomas	7.2 Adenocarcinoma with variants of esophagus	Regional	Regional	Regional by direct extension only	Regional	IIB	T3	N0	M0	IIA	T3	N0	M0	Beam radiation	No	Blank(s)	0	98	No	No	No	No	Blank(s)	Blank(s)	57	450	0	0	1	0	0	0	988	20540	20440	20550	Esophagus	Dead (attributable to this cancer dx)
75-79 years	Male	2007	White	C15.3-Upper third of esophagus	153	8070	Moderately differentiated; Grade II	Positive histology	8070/3: Squamous cell carcinoma, NOS	8070/3: Squamous cell carcinoma, NOS	8050-8089: squamous cell neoplasms	7.1 Squamous cell carcinoma with variants of esophagus	Localized	Localized	Localized only	Localized	Blank(s)	Blank(s)	Blank(s)	Blank(s)	I	T1	N0	M0	Beam radiation	Yes	Blank(s)	0	98	Blank(s)	Blank(s)	Blank(s)	Blank(s)	Blank(s)	Blank(s)	999	300	0	0	1	0	0	988	988	20510	10400	20550	Esophagus	Dead (attributable to this cancer dx)
75-79 years	Male	2010	White	C15.4-Middle third of esophagus	154	8070	Moderately differentiated; Grade II	Positive histology	8070/3: Squamous cell carcinoma, NOS	8070/3: Squamous cell carcinoma, NOS	8050-8089: squamous cell neoplasms	7.1 Squamous cell carcinoma with variants of esophagus	Localized	Localized	Localized only	Localized	IIB	T2	N0	M0	IIA	T2	N0	M0	Beam radiation	Yes	Blank(s)	0	98	No	No	No	No	Blank(s)	Blank(s)	60	210	0	0	1	0	0	0	988	20530	10401	20550	Esophagus	Dead (attributable to this cancer dx)
65-69 years	Female	2007	Black	C15.5-Lower third of esophagus	155	8070	Moderately differentiated; Grade II	Positive histology	8070/3: Squamous cell carcinoma, NOS	8070/3: Squamous cell carcinoma, NOS	8050-8089: squamous cell neoplasms	7.1 Squamous cell carcinoma with variants of esophagus	Localized	Localized	Localized only	Localized	Blank(s)	Blank(s)	Blank(s)	Blank(s)	I	T1	N0	M0	Beam radiation	Yes	Blank(s)	98	0	Blank(s)	Blank(s)	Blank(s)	Blank(s)	Blank(s)	Blank(s)	30	300	0	0	1	0	0	988	988	20550	10400	20550	Lung and Bronchus	Alive or dead of other cause
85+ years	Male	2015	Asian or Pacific Islander	C15.4-Middle third of esophagus	154	8070	Moderately differentiated; Grade II	Positive exfoliative cytology, no positive histology	8070/3: Squamous cell carcinoma, NOS	8070/3: Squamous cell carcinoma, NOS	8050-8089: squamous cell neoplasms	7.1 Squamous cell carcinoma with variants of esophagus	Regional	Regional	Regional lymph nodes involved only	Regional	IIIA	T2	N2	M0	IIB	T2	N1	M0	Beam radiation	Yes	Blank(s)	0	98	No	No	No	No	Blank(s)	Blank(s)	20	210	100	0	1	1	0	200	988	20550	20550	20550	Diseases of Heart	Alive or dead of other cause
85+ years	Male	2007	White	C15.5-Lower third of esophagus	155	8140	Unknown	Positive histology	8140/3: Adenocarcinoma, NOS	8140/3: Adenocarcinoma, NOS	8140-8389: adenomas and adenocarcinomas	7.2 Adenocarcinoma with variants of esophagus	Localized	Localized	Localized only	Localized	Blank(s)	Blank(s)	Blank(s)	Blank(s)	I	T1	N0	M0	Beam radiation	Yes	Blank(s)	0	98	Blank(s)	Blank(s)	Blank(s)	Blank(s)	Blank(s)	Blank(s)	50	100	0	0	1	0	0	988	988	20510	10400	20550	In situ, benign or unknown behavior neoplasm	Dead (attributable to this cancer dx)
70-74 years	Male	2007	White	C15.5-Lower third of esophagus	155	8140	Unknown	Positive histology	8140/3: Adenocarcinoma, NOS	8140/3: Adenocarcinoma, NOS	8140-8389: adenomas and adenocarcinomas	7.2 Adenocarcinoma with variants of esophagus	Localized	Localized	Localized only	Localized	Blank(s)	Blank(s)	Blank(s)	Blank(s)	I	T1	N0	M0	Beam radiation	No	Blank(s)	0	98	Blank(s)	Blank(s)	Blank(s)	Blank(s)	Blank(s)	Blank(s)	60	300	0	0	1	0	0	988	988	20510	10300	20550	Esophagus	Dead (attributable to this cancer dx)
65-69 years	Male	2008	Asian or Pacific Islander	C15.3-Upper third of esophagus	153	8140	Poorly differentiated; Grade III	Positive histology	8140/3: Adenocarcinoma, NOS	8140/3: Adenocarcinoma, NOS	8140-8389: adenomas and adenocarcinomas	7.2 Adenocarcinoma with variants of esophagus	Distant	Distant	Distant site(s)/node(s) involved	Distant	Blank(s)	Blank(s)	Blank(s)	Blank(s)	IVB	T3	N1	M1b	Beam radiation	Yes	Blank(s)	0	98	Blank(s)	Blank(s)	Blank(s)	Blank(s)	Blank(s)	Blank(s)	13	400	305	40	1	0	0	988	988	20530	10401	20550	Esophagus	Dead (attributable to this cancer dx)
65-69 years	Male	2007	White	C15.5-Lower third of esophagus	155	8140	Moderately differentiated; Grade II	Positive histology	8140/3: Adenocarcinoma, NOS	8140/3: Adenocarcinoma, NOS	8140-8389: adenomas and adenocarcinomas	7.2 Adenocarcinoma with variants of esophagus	Localized	Localized	Localized only	Localized	Blank(s)	Blank(s)	Blank(s)	Blank(s)	IIA	T2	N0	M0	Beam radiation	Yes	Blank(s)	0	98	Blank(s)	Blank(s)	Blank(s)	Blank(s)	Blank(s)	Blank(s)	999	200	0	0	1	0	0	988	988	20510	10400	20550	Kidney and Renal Pelvis	Alive or dead of other cause
70-74 years	Female	2008	White	C15.5-Lower third of esophagus	155	8140	Unknown	Positive histology	8140/3: Adenocarcinoma, NOS	8140/3: Adenocarcinoma, NOS	8140-8389: adenomas and adenocarcinomas	7.2 Adenocarcinoma with variants of esophagus	Localized	Localized	Localized only	Localized	Blank(s)	Blank(s)	Blank(s)	Blank(s)	I	T1	N0	M0	Beam radiation	Yes	Blank(s)	0	98	Blank(s)	Blank(s)	Blank(s)	Blank(s)	Blank(s)	Blank(s)	999	100	0	0	0	0	0	988	988	20510	10401	20550	Esophagus	Dead (attributable to this cancer dx)
65-69 years	Male	2015	White	C15.5-Lower third of esophagus	155	8070	Poorly differentiated; Grade III	Positive histology	8070/3: Squamous cell carcinoma, NOS	8070/3: Squamous cell carcinoma, NOS	8050-8089: squamous cell neoplasms	7.1 Squamous cell carcinoma with variants of esophagus	Distant	Distant	Distant site(s)/node(s) involved	Distant	IV	TX	N1	M1	IVB	TX	N1	M1b	Beam radiation	Yes	Blank(s)	0	98	Yes	Yes	Yes	Yes	Blank(s)	Blank(s)	30	999	100	50	9	0	3	400	988	20550	20550	20550	Larynx	Alive or dead of other cause
80-84 years	Female	2007	Asian or Pacific Islander	C15.4-Middle third of esophagus	154	8070	Poorly differentiated; Grade III	Positive histology	8070/3: Squamous cell carcinoma, NOS	8070/3: Squamous cell carcinoma, NOS	8050-8089: squamous cell neoplasms	7.1 Squamous cell carcinoma with variants of esophagus	Regional	Regional	Regional lymph nodes involved only	Regional	Blank(s)	Blank(s)	Blank(s)	Blank(s)	IIB	T1	N1	M0	Beam radiation	Yes	Blank(s)	0	98	Blank(s)	Blank(s)	Blank(s)	Blank(s)	Blank(s)	Blank(s)	999	300	100	0	1	0	0	988	988	20510	10401	20550	Esophagus	Dead (attributable to this cancer dx)
85+ years	Female	2007	White	C15.3-Upper third of esophagus	153	8140	Poorly differentiated; Grade III	Positive histology	8140/3: Adenocarcinoma, NOS	8140/3: Adenocarcinoma, NOS	8140-8389: adenomas and adenocarcinomas	7.2 Adenocarcinoma with variants of esophagus	Regional	Regional	Regional by direct extension only	Regional	Blank(s)	Blank(s)	Blank(s)	Blank(s)	IIA	T3	N0	M0	Beam radiation	No	Blank(s)	0	98	Blank(s)	Blank(s)	Blank(s)	Blank(s)	Blank(s)	Blank(s)	999	400	0	0	0	0	0	988	988	20510	10401	20550	Esophagus	Dead (attributable to this cancer dx)
75-79 years	Female	2014	Black	C15.8-Overlapping lesion of esophagus	158	8070	Moderately differentiated; Grade II	Positive histology	8070/3: Squamous cell carcinoma, NOS	8070/3: Squamous cell carcinoma, NOS	8050-8089: squamous cell neoplasms	7.1 Squamous cell carcinoma with variants of esophagus	Distant	Distant	Distant site(s)/node(s) involved	Distant	IV	T1NOS	N1	M1	IVB	T1	N1	M1b	Beam radiation	Yes	Blank(s)	0	98	Yes	No	No	No	Blank(s)	Blank(s)	38	170	100	40	1	0	0	100	988	20550	20550	20550	Esophagus	Dead (attributable to this cancer dx)
75-79 years	Male	2008	White	C15.4-Middle third of esophagus	154	8070	Moderately differentiated; Grade II	Positive histology	8070/3: Squamous cell carcinoma, NOS	8070/3: Squamous cell carcinoma, NOS	8050-8089: squamous cell neoplasms	7.1 Squamous cell carcinoma with variants of esophagus	Localized	Localized	Localized only	Localized	Blank(s)	Blank(s)	Blank(s)	Blank(s)	IIA	T2	N0	M0	Beam radiation	Yes	Blank(s)	0	98	Blank(s)	Blank(s)	Blank(s)	Blank(s)	Blank(s)	Blank(s)	999	200	0	0	1	0	0	988	988	20510	10401	20550	Esophagus	Dead (attributable to this cancer dx)
85+ years	Male	2008	White	C15.5-Lower third of esophagus	155	8070	Poorly differentiated; Grade III	Positive histology	8070/3: Squamous cell carcinoma, NOS	8070/3: Squamous cell carcinoma, NOS	8050-8089: squamous cell neoplasms	7.1 Squamous cell carcinoma with variants of esophagus	Regional	Regional	Regional by direct extension only	Regional	Blank(s)	Blank(s)	Blank(s)	Blank(s)	IIA	T3	N0	M0	Beam radiation	Yes	Blank(s)	0	98	Blank(s)	Blank(s)	Blank(s)	Blank(s)	Blank(s)	Blank(s)	50	400	0	0	1	0	0	988	988	20510	10401	20550	Esophagus	Dead (attributable to this cancer dx)
75-79 years	Female	2008	White	C15.4-Middle third of esophagus	154	8070	Moderately differentiated; Grade II	Positive histology	8070/3: Squamous cell carcinoma, NOS	8070/3: Squamous cell carcinoma, NOS	8050-8089: squamous cell neoplasms	7.1 Squamous cell carcinoma with variants of esophagus	Regional	Regional	Regional lymph nodes involved only	Regional	Blank(s)	Blank(s)	Blank(s)	Blank(s)	IIB	T2	N1	M0	Beam radiation	Yes	Blank(s)	0	98	Blank(s)	Blank(s)	Blank(s)	Blank(s)	Blank(s)	Blank(s)	30	200	100	0	1	0	0	988	988	20510	10401	20550	Esophagus	Dead (attributable to this cancer dx)
85+ years	Female	2008	Asian or Pacific Islander	C15.4-Middle third of esophagus	154	8070	Poorly differentiated; Grade III	Positive histology	8070/3: Squamous cell carcinoma, NOS	8070/3: Squamous cell carcinoma, NOS	8050-8089: squamous cell neoplasms	7.1 Squamous cell carcinoma with variants of esophagus	Distant	Distant	Distant site(s)/node(s) involved	Distant	Blank(s)	Blank(s)	Blank(s)	Blank(s)	IVB	T1	N0	M1b	Beam radiation	Yes	Blank(s)	0	98	Blank(s)	Blank(s)	Blank(s)	Blank(s)	Blank(s)	Blank(s)	999	160	0	40	1	0	0	988	988	20510	10401	20550	Esophagus	Dead (attributable to this cancer dx)
65-69 years	Male	2008	White	C15.5-Lower third of esophagus	155	8140	Unknown	Positive histology	8140/3: Adenocarcinoma, NOS	8140/3: Adenocarcinoma, NOS	8140-8389: adenomas and adenocarcinomas	7.2 Adenocarcinoma with variants of esophagus	Distant	Distant	Distant site(s)/node(s) involved	Distant	Blank(s)	Blank(s)	Blank(s)	Blank(s)	IVB	TX	NX	M1b	Beam radiation	Yes	Blank(s)	0	98	Blank(s)	Blank(s)	Blank(s)	Blank(s)	Blank(s)	Blank(s)	999	999	999	40	1	0	0	988	988	20510	10401	20550	Symptoms, Signs and Ill-Defined Conditions	Alive or dead of other cause
80-84 years	Female	2012	White	C15.3-Upper third of esophagus	153	8070	Poorly differentiated; Grade III	Positive histology	8070/3: Squamous cell carcinoma, NOS	8070/3: Squamous cell carcinoma, NOS	8050-8089: squamous cell neoplasms	7.1 Squamous cell carcinoma with variants of esophagus	Regional	Regional	Regional by direct extension only	Regional	IIB	T3	N0	M0	IIA	T3	N0	M0	Beam radiation	No	Blank(s)	0	98	No	No	No	No	Blank(s)	Blank(s)	999	450	0	0	1	0	0	0	988	20540	20440	20550	Rectum and Rectosigmoid Junction	Alive or dead of other cause
70-74 years	Male	2008	White	C15.5-Lower third of esophagus	155	8140	Poorly differentiated; Grade III	Positive histology	8140/3: Adenocarcinoma, NOS	8140/3: Adenocarcinoma, NOS	8140-8389: adenomas and adenocarcinomas	7.2 Adenocarcinoma with variants of esophagus	Regional	Regional	Regional lymph nodes involved only	Regional	Blank(s)	Blank(s)	Blank(s)	Blank(s)	IIB	T1	N1	M0	Beam radiation	Yes	Blank(s)	0	98	Blank(s)	Blank(s)	Blank(s)	Blank(s)	Blank(s)	Blank(s)	84	300	100	0	0	0	0	988	988	20510	10300	20550	Stomach	Dead (attributable to this cancer dx)
85+ years	Male	2008	White	C15.5-Lower third of esophagus	155	8140	Moderately differentiated; Grade II	Positive histology	8140/3: Adenocarcinoma, NOS	8140/3: Adenocarcinoma, NOS	8140-8389: adenomas and adenocarcinomas	7.2 Adenocarcinoma with variants of esophagus	Regional	Regional	Regional by both direct extension and lymph node involvement	Regional	Blank(s)	Blank(s)	Blank(s)	Blank(s)	III	T3	N1	M0	Beam radiation	No	Blank(s)	0	98	Blank(s)	Blank(s)	Blank(s)	Blank(s)	Blank(s)	Blank(s)	50	400	100	0	0	0	0	988	988	20510	10401	20550	Esophagus	Dead (attributable to this cancer dx)
85+ years	Female	2008	Asian or Pacific Islander	C15.3-Upper third of esophagus	153	8070	Poorly differentiated; Grade III	Positive histology	8070/3: Squamous cell carcinoma, NOS	8070/3: Squamous cell carcinoma, NOS	8050-8089: squamous cell neoplasms	7.1 Squamous cell carcinoma with variants of esophagus	Distant	Distant	Distant site(s)/node(s) involved	Distant	Blank(s)	Blank(s)	Blank(s)	Blank(s)	III	T4	N1	M0	Beam radiation	No	Blank(s)	0	98	Blank(s)	Blank(s)	Blank(s)	Blank(s)	Blank(s)	Blank(s)	999	800	500	0	1	0	0	988	988	20510	10401	20550	Esophagus	Dead (attributable to this cancer dx)
80-84 years	Female	2008	Asian or Pacific Islander	C15.5-Lower third of esophagus	155	8070	Moderately differentiated; Grade II	Positive histology	8070/3: Squamous cell carcinoma, NOS	8070/3: Squamous cell carcinoma, NOS	8050-8089: squamous cell neoplasms	7.1 Squamous cell carcinoma with variants of esophagus	Regional	Regional	Regional by direct extension only	Regional	Blank(s)	Blank(s)	Blank(s)	Blank(s)	IIA	T3	N0	M0	Beam radiation	Yes	Blank(s)	0	98	Blank(s)	Blank(s)	Blank(s)	Blank(s)	Blank(s)	Blank(s)	100	400	0	0	0	0	0	988	988	20510	10401	20550	Esophagus	Dead (attributable to this cancer dx)
75-79 years	Female	2008	White	C15.3-Upper third of esophagus	153	8070	Poorly differentiated; Grade III	Positive histology	8070/3: Squamous cell carcinoma, NOS	8070/3: Squamous cell carcinoma, NOS	8050-8089: squamous cell neoplasms	7.1 Squamous cell carcinoma with variants of esophagus	Localized	Localized	Localized only	Localized	Blank(s)	Blank(s)	Blank(s)	Blank(s)	I	T1	N0	M0	Beam radiation	Yes	Blank(s)	0	98	Blank(s)	Blank(s)	Blank(s)	Blank(s)	Blank(s)	Blank(s)	999	300	0	0	1	0	0	988	988	20540	10401	20550	Esophagus	Dead (attributable to this cancer dx)
70-74 years	Female	2008	White	C15.5-Lower third of esophagus	155	8070	Moderately differentiated; Grade II	Positive histology	8070/3: Squamous cell carcinoma, NOS	8070/3: Squamous cell carcinoma, NOS	8050-8089: squamous cell neoplasms	7.1 Squamous cell carcinoma with variants of esophagus	Localized	Localized	Localized only	Localized	Blank(s)	Blank(s)	Blank(s)	Blank(s)	I	T1	N0	M0	Beam radiation	Yes	Blank(s)	0	98	Blank(s)	Blank(s)	Blank(s)	Blank(s)	Blank(s)	Blank(s)	999	100	0	0	0	0	0	988	988	20510	10401	20550	Esophagus	Dead (attributable to this cancer dx)
70-74 years	Female	2008	White	C15.8-Overlapping lesion of esophagus	158	8070	Unknown	Positive histology	8070/3: Squamous cell carcinoma, NOS	8070/3: Squamous cell carcinoma, NOS	8050-8089: squamous cell neoplasms	7.1 Squamous cell carcinoma with variants of esophagus	Distant	Distant	Distant site(s)/node(s) involved	Distant	Blank(s)	Blank(s)	Blank(s)	Blank(s)	IVB	T1	N1	M1b	Beam radiation	No	Blank(s)	0	98	Blank(s)	Blank(s)	Blank(s)	Blank(s)	Blank(s)	Blank(s)	40	300	320	0	1	0	0	400	988	20530	10401	20550	Esophagus	Dead (attributable to this cancer dx)
65-69 years	Male	2008	White	C15.5-Lower third of esophagus	155	8140	Poorly differentiated; Grade III	Positive histology	8140/3: Adenocarcinoma, NOS	8140/3: Adenocarcinoma, NOS	8140-8389: adenomas and adenocarcinomas	7.2 Adenocarcinoma with variants of esophagus	Distant	Distant	Distant site(s)/node(s) involved	Distant	Blank(s)	Blank(s)	Blank(s)	Blank(s)	IVB	T3	N1	M1b	Beam radiation	Yes	Blank(s)	0	98	Blank(s)	Blank(s)	Blank(s)	Blank(s)	Blank(s)	Blank(s)	70	400	100	40	1	0	0	988	988	20510	10401	20550	Esophagus	Dead (attributable to this cancer dx)
65-69 years	Female	2008	White	C15.5-Lower third of esophagus	155	8071	Moderately differentiated; Grade II	Positive histology	8071/3: Squamous cell carcinoma, keratinizing, NOS	8071/3: Squamous cell carcinoma, keratinizing, NOS	8050-8089: squamous cell neoplasms	7.1 Squamous cell carcinoma with variants of esophagus	Distant	Distant	Distant site(s)/node(s) involved	Distant	Blank(s)	Blank(s)	Blank(s)	Blank(s)	IVA	T1	N1	M1a	Beam radiation	Yes	Blank(s)	0	98	Blank(s)	Blank(s)	Blank(s)	Blank(s)	Blank(s)	Blank(s)	100	110	100	11	1	0	0	0	988	20530	10401	20550	Esophagus	Dead (attributable to this cancer dx)
80-84 years	Male	2008	White	C15.5-Lower third of esophagus	155	8140	Poorly differentiated; Grade III	Positive histology	8140/3: Adenocarcinoma, NOS	8140/3: Adenocarcinoma, NOS	8140-8389: adenomas and adenocarcinomas	7.2 Adenocarcinoma with variants of esophagus	Localized	Localized	Localized only	Localized	Blank(s)	Blank(s)	Blank(s)	Blank(s)	I	T1	N0	M0	Beam radiation	Yes	Blank(s)	0	98	Blank(s)	Blank(s)	Blank(s)	Blank(s)	Blank(s)	Blank(s)	10	300	0	0	1	0	0	988	988	20530	10401	20550	Esophagus	Dead (attributable to this cancer dx)
70-74 years	Male	2008	White	C15.5-Lower third of esophagus	155	8140	Poorly differentiated; Grade III	Positive histology	8140/3: Adenocarcinoma, NOS	8140/3: Adenocarcinoma, NOS	8140-8389: adenomas and adenocarcinomas	7.2 Adenocarcinoma with variants of esophagus	Regional	Regional	Regional lymph nodes involved only	Regional	Blank(s)	Blank(s)	Blank(s)	Blank(s)	IIB	T2	N1	M0	Beam radiation	Yes	Blank(s)	0	98	Blank(s)	Blank(s)	Blank(s)	Blank(s)	Blank(s)	Blank(s)	998	200	100	0	1	1	0	988	988	20510	10401	20550	Alive	Alive or dead of other cause
70-74 years	Female	2008	White	C15.5-Lower third of esophagus	155	8140	Moderately differentiated; Grade II	Positive histology	8140/3: Adenocarcinoma, NOS	8140/3: Adenocarcinoma, NOS	8140-8389: adenomas and adenocarcinomas	7.2 Adenocarcinoma with variants of esophagus	Regional	Regional	Regional by direct extension only	Regional	Blank(s)	Blank(s)	Blank(s)	Blank(s)	III	T4	N0	M0	Beam radiation	Yes	Blank(s)	0	98	Blank(s)	Blank(s)	Blank(s)	Blank(s)	Blank(s)	Blank(s)	70	600	0	0	1	0	0	988	988	20510	10401	20550	Esophagus	Dead (attributable to this cancer dx)
65-69 years	Male	2009	White	C15.4-Middle third of esophagus	154	8070	Well differentiated; Grade I	Positive histology	8070/3: Squamous cell carcinoma, NOS	8070/3: Squamous cell carcinoma, NOS	8050-8089: squamous cell neoplasms	7.1 Squamous cell carcinoma with variants of esophagus	Regional	Regional	Regional by both direct extension and lymph node involvement	Regional	Blank(s)	Blank(s)	Blank(s)	Blank(s)	III	T3	N1	M0	Beam radiation	Yes	Blank(s)	0	98	Blank(s)	Blank(s)	Blank(s)	Blank(s)	Blank(s)	Blank(s)	999	400	100	0	1	0	0	988	988	20510	10401	20550	Alive	Alive or dead of other cause
70-74 years	Female	2009	White	C15.0-Cervical esophagus	150	8070	Poorly differentiated; Grade III	Positive histology	8070/3: Squamous cell carcinoma, NOS	8070/3: Squamous cell carcinoma, NOS	8050-8089: squamous cell neoplasms	7.1 Squamous cell carcinoma with variants of esophagus	Localized	Localized	Localized only	Localized	Blank(s)	Blank(s)	Blank(s)	Blank(s)	I	T1	N0	M0	Beam radiation	Yes	Blank(s)	0	98	Blank(s)	Blank(s)	Blank(s)	Blank(s)	Blank(s)	Blank(s)	999	300	0	0	1	0	0	988	988	20510	10401	20550	Esophagus	Dead (attributable to this cancer dx)
65-69 years	Male	2008	White	C15.5-Lower third of esophagus	155	8140	Poorly differentiated; Grade III	Positive histology	8140/3: Adenocarcinoma, NOS	8140/3: Adenocarcinoma, NOS	8140-8389: adenomas and adenocarcinomas	7.2 Adenocarcinoma with variants of esophagus	Localized	Localized	Localized only	Localized	Blank(s)	Blank(s)	Blank(s)	Blank(s)	IIA	T2	N0	M0	Beam radiation	Yes	Blank(s)	0	98	Blank(s)	Blank(s)	Blank(s)	Blank(s)	Blank(s)	Blank(s)	10	200	0	0	1	0	0	988	988	20510	10401	20550	Septicemia	Alive or dead of other cause
65-69 years	Female	2008	White	C15.8-Overlapping lesion of esophagus	158	8070	Moderately differentiated; Grade II	Positive histology	8070/3: Squamous cell carcinoma, NOS	8070/3: Squamous cell carcinoma, NOS	8050-8089: squamous cell neoplasms	7.1 Squamous cell carcinoma with variants of esophagus	Regional	Regional	Regional by direct extension only	Regional	Blank(s)	Blank(s)	Blank(s)	Blank(s)	IIA	T3	N0	M0	Beam radiation	Yes	Blank(s)	0	98	Blank(s)	Blank(s)	Blank(s)	Blank(s)	Blank(s)	Blank(s)	999	400	0	0	1	0	0	988	988	20510	10401	20550	Esophagus	Dead (attributable to this cancer dx)
65-69 years	Female	2008	White	C15.8-Overlapping lesion of esophagus	158	8070	Unknown	Positive histology	8070/3: Squamous cell carcinoma, NOS	8070/3: Squamous cell carcinoma, NOS	8050-8089: squamous cell neoplasms	7.1 Squamous cell carcinoma with variants of esophagus	Distant	Distant	Distant site(s)/node(s) involved	Distant	Blank(s)	Blank(s)	Blank(s)	Blank(s)	IVB	T4	N1	M1b	Beam radiation	No	Blank(s)	0	98	Blank(s)	Blank(s)	Blank(s)	Blank(s)	Blank(s)	Blank(s)	999	600	305	40	1	0	0	988	988	20530	10401	20550	Esophagus	Dead (attributable to this cancer dx)
65-69 years	Male	2009	White	C15.4-Middle third of esophagus	154	8070	Poorly differentiated; Grade III	Positive histology	8070/3: Squamous cell carcinoma, NOS	8070/3: Squamous cell carcinoma, NOS	8050-8089: squamous cell neoplasms	7.1 Squamous cell carcinoma with variants of esophagus	Regional	Regional	Regional by both direct extension and lymph node involvement	Regional	Blank(s)	Blank(s)	Blank(s)	Blank(s)	III	T3	N1	M0	Beam radiation	Yes	Blank(s)	0	98	Blank(s)	Blank(s)	Blank(s)	Blank(s)	Blank(s)	Blank(s)	998	400	100	0	1	0	0	988	988	20510	10401	20550	Esophagus	Dead (attributable to this cancer dx)
80-84 years	Male	2009	White	C15.4-Middle third of esophagus	154	8070	Unknown	Positive histology	8070/3: Squamous cell carcinoma, NOS	8070/3: Squamous cell carcinoma, NOS	8050-8089: squamous cell neoplasms	7.1 Squamous cell carcinoma with variants of esophagus	Localized	Localized	Localized only	Localized	Blank(s)	Blank(s)	Blank(s)	Blank(s)	IIA	T2	N0	M0	Beam radiation	Yes	Blank(s)	0	98	Blank(s)	Blank(s)	Blank(s)	Blank(s)	Blank(s)	Blank(s)	69	200	0	0	1	0	0	988	988	20510	10401	20550	Esophagus	Dead (attributable to this cancer dx)
85+ years	Male	2009	White	C15.4-Middle third of esophagus	154	8070	Moderately differentiated; Grade II	Positive histology	8070/3: Squamous cell carcinoma, NOS	8070/3: Squamous cell carcinoma, NOS	8050-8089: squamous cell neoplasms	7.1 Squamous cell carcinoma with variants of esophagus	Localized	Localized	Localized only	Localized	Blank(s)	Blank(s)	Blank(s)	Blank(s)	IIA	T2	N0	M0	Beam radiation	No	Blank(s)	0	98	Blank(s)	Blank(s)	Blank(s)	Blank(s)	Blank(s)	Blank(s)	29	200	0	0	1	0	0	988	988	20510	10401	20550	Esophagus	Dead (attributable to this cancer dx)
65-69 years	Male	2008	White	C15.5-Lower third of esophagus	155	8140	Poorly differentiated; Grade III	Positive histology	8140/3: Adenocarcinoma, NOS	8140/3: Adenocarcinoma, NOS	8140-8389: adenomas and adenocarcinomas	7.2 Adenocarcinoma with variants of esophagus	Distant	Distant	Distant site(s)/node(s) involved	Distant	Blank(s)	Blank(s)	Blank(s)	Blank(s)	IVB	T3	N1	M1b	Beam radiation	Yes	Blank(s)	0	98	Blank(s)	Blank(s)	Blank(s)	Blank(s)	Blank(s)	Blank(s)	80	400	500	40	0	0	0	988	988	20510	10401	20550	Esophagus	Dead (attributable to this cancer dx)
85+ years	Male	2009	White	C15.5-Lower third of esophagus	155	8140	Poorly differentiated; Grade III	Positive histology	8140/3: Adenocarcinoma, NOS	8140/3: Adenocarcinoma, NOS	8140-8389: adenomas and adenocarcinomas	7.2 Adenocarcinoma with variants of esophagus	Localized	Localized	Localized only	Localized	Blank(s)	Blank(s)	Blank(s)	Blank(s)	I	T1	N0	M0	Beam radiation	No	Blank(s)	0	98	Blank(s)	Blank(s)	Blank(s)	Blank(s)	Blank(s)	Blank(s)	999	300	0	0	1	0	0	988	988	20510	10401	20550	Esophagus	Dead (attributable to this cancer dx)
70-74 years	Female	2009	Asian or Pacific Islander	C15.4-Middle third of esophagus	154	8070	Moderately differentiated; Grade II	Positive histology	8070/3: Squamous cell carcinoma, NOS	8070/3: Squamous cell carcinoma, NOS	8050-8089: squamous cell neoplasms	7.1 Squamous cell carcinoma with variants of esophagus	Regional	Regional	Regional by both direct extension and lymph node involvement	Regional	Blank(s)	Blank(s)	Blank(s)	Blank(s)	III	T3	N1	M0	Beam radiation	Yes	Blank(s)	0	98	Blank(s)	Blank(s)	Blank(s)	Blank(s)	Blank(s)	Blank(s)	60	400	500	0	1	0	0	988	988	20510	10401	20550	Alive	Alive or dead of other cause
85+ years	Male	2009	White	C15.5-Lower third of esophagus	155	8072	Poorly differentiated; Grade III	Positive histology	8072/3: Squamous cell carcinoma, large cell, nonkeratinizing, NOS	8072/3: Squamous cell carcinoma, large cell, nonkeratinizing, NOS	8050-8089: squamous cell neoplasms	7.1 Squamous cell carcinoma with variants of esophagus	Distant	Distant	Distant site(s)/node(s) involved	Distant	Blank(s)	Blank(s)	Blank(s)	Blank(s)	IVB	T2	N1	M1b	Beam radiation	No	Blank(s)	0	98	Blank(s)	Blank(s)	Blank(s)	Blank(s)	Blank(s)	Blank(s)	999	200	200	50	1	0	0	988	988	20510	10401	20550	Esophagus	Dead (attributable to this cancer dx)
70-74 years	Male	2009	White	C15.3-Upper third of esophagus	153	8070	Poorly differentiated; Grade III	Positive histology	8070/3: Squamous cell carcinoma, NOS	8070/3: Squamous cell carcinoma, NOS	8050-8089: squamous cell neoplasms	7.1 Squamous cell carcinoma with variants of esophagus	Distant	Distant	Distant site(s)/node(s) involved	Distant	Blank(s)	Blank(s)	Blank(s)	Blank(s)	IVB	T1	N1	M1b	Beam radiation	Yes	Blank(s)	0	98	Blank(s)	Blank(s)	Blank(s)	Blank(s)	Blank(s)	Blank(s)	65	300	305	50	1	0	0	988	988	20530	10401	20550	Esophagus	Dead (attributable to this cancer dx)
75-79 years	Female	2009	White	C15.4-Middle third of esophagus	154	8070	Moderately differentiated; Grade II	Positive histology	8070/3: Squamous cell carcinoma, NOS	8070/3: Squamous cell carcinoma, NOS	8050-8089: squamous cell neoplasms	7.1 Squamous cell carcinoma with variants of esophagus	Distant	Distant	Distant site(s)/node(s) involved	Distant	Blank(s)	Blank(s)	Blank(s)	Blank(s)	IVB	T4	N1	M1b	Beam radiation	Yes	Blank(s)	0	98	Blank(s)	Blank(s)	Blank(s)	Blank(s)	Blank(s)	Blank(s)	85	600	200	50	0	0	0	988	988	20510	10401	20550	Esophagus	Dead (attributable to this cancer dx)
85+ years	Male	2009	White	C15.3-Upper third of esophagus	153	8140	Moderately differentiated; Grade II	Positive histology	8140/3: Adenocarcinoma, NOS	8140/3: Adenocarcinoma, NOS	8140-8389: adenomas and adenocarcinomas	7.2 Adenocarcinoma with variants of esophagus	Regional	Regional	Regional by both direct extension and lymph node involvement	Regional	Blank(s)	Blank(s)	Blank(s)	Blank(s)	III	T4	N1	M0	Beam radiation	Yes	Blank(s)	0	98	Blank(s)	Blank(s)	Blank(s)	Blank(s)	Blank(s)	Blank(s)	40	600	100	0	1	0	0	988	988	20510	10401	20550	Esophagus	Dead (attributable to this cancer dx)
70-74 years	Male	2009	White	C15.5-Lower third of esophagus	155	8140	Moderately differentiated; Grade II	Positive histology	8140/3: Adenocarcinoma, NOS	8140/3: Adenocarcinoma, NOS	8140-8389: adenomas and adenocarcinomas	7.2 Adenocarcinoma with variants of esophagus	Localized	Localized	Localized only	Localized	Blank(s)	Blank(s)	Blank(s)	Blank(s)	I	T1	N0	M0	Beam radiation	Yes	Blank(s)	0	98	Blank(s)	Blank(s)	Blank(s)	Blank(s)	Blank(s)	Blank(s)	999	300	0	0	1	0	0	988	988	20550	10401	20550	Diseases of Heart	Alive or dead of other cause
80-84 years	Female	2009	Asian or Pacific Islander	C15.5-Lower third of esophagus	155	8070	Poorly differentiated; Grade III	Positive histology	8070/3: Squamous cell carcinoma, NOS	8070/3: Squamous cell carcinoma, NOS	8050-8089: squamous cell neoplasms	7.1 Squamous cell carcinoma with variants of esophagus	Localized	Localized	Localized only	Localized	Blank(s)	Blank(s)	Blank(s)	Blank(s)	IIA	T2	N0	M0	Beam radiation	Yes	Blank(s)	0	98	Blank(s)	Blank(s)	Blank(s)	Blank(s)	Blank(s)	Blank(s)	999	200	0	0	1	0	0	988	988	20510	10401	20550	Alive	Alive or dead of other cause
75-79 years	Female	2009	White	C15.5-Lower third of esophagus	155	8070	Moderately differentiated; Grade II	Positive histology	8070/3: Squamous cell carcinoma, NOS	8070/3: Squamous cell carcinoma, NOS	8050-8089: squamous cell neoplasms	7.1 Squamous cell carcinoma with variants of esophagus	Regional	Regional	Regional lymph nodes involved only	Regional	Blank(s)	Blank(s)	Blank(s)	Blank(s)	IIB	T1	N1	M0	Beam radiation	Yes	Blank(s)	0	98	Blank(s)	Blank(s)	Blank(s)	Blank(s)	Blank(s)	Blank(s)	25	300	100	0	1	1	0	988	988	20510	10401	20550	Esophagus	Dead (attributable to this cancer dx)
85+ years	Male	2012	White	C15.5-Lower third of esophagus	155	8140	Moderately differentiated; Grade II	Positive histology	8140/3: Adenocarcinoma, NOS	8140/3: Adenocarcinoma, NOS	8140-8389: adenomas and adenocarcinomas	7.2 Adenocarcinoma with variants of esophagus	Regional	Regional	Regional by direct extension only	Regional	IIB	T3	N0	M0	IIA	T3	N0	M0	Beam radiation	Yes	Blank(s)	0	98	No	No	No	No	Blank(s)	Blank(s)	999	450	0	0	0	0	0	0	988	20540	20440	20550	Esophagus	Dead (attributable to this cancer dx)
85+ years	Male	2009	White	C15.2-Abdominal esophagus	152	8140	Poorly differentiated; Grade III	Positive histology	8140/3: Adenocarcinoma, NOS	8140/3: Adenocarcinoma, NOS	8140-8389: adenomas and adenocarcinomas	7.2 Adenocarcinoma with variants of esophagus	Regional	Regional	Regional by both direct extension and lymph node involvement	Regional	Blank(s)	Blank(s)	Blank(s)	Blank(s)	III	T3	N1	M0	Beam radiation	Yes	Blank(s)	0	98	Blank(s)	Blank(s)	Blank(s)	Blank(s)	Blank(s)	Blank(s)	40	400	100	0	1	1	0	988	988	20510	10401	20550	Miscellaneous Malignant Cancer	Dead (attributable to this cancer dx)
75-79 years	Female	2009	White	C15.5-Lower third of esophagus	155	8140	Poorly differentiated; Grade III	Positive histology	8140/3: Adenocarcinoma, NOS	8140/3: Adenocarcinoma, NOS	8140-8389: adenomas and adenocarcinomas	7.2 Adenocarcinoma with variants of esophagus	Distant	Distant	Distant site(s)/node(s) involved	Distant	Blank(s)	Blank(s)	Blank(s)	Blank(s)	IIB	T1	N1	M0	Beam radiation	Yes	Blank(s)	0	98	Blank(s)	Blank(s)	Blank(s)	Blank(s)	Blank(s)	Blank(s)	53	300	305	0	0	0	0	988	988	20530	10401	20550	Esophagus	Dead (attributable to this cancer dx)
65-69 years	Male	2009	White	C15.5-Lower third of esophagus	155	8140	Moderately differentiated; Grade II	Positive histology	8140/3: Adenocarcinoma, NOS	8140/3: Adenocarcinoma, NOS	8140-8389: adenomas and adenocarcinomas	7.2 Adenocarcinoma with variants of esophagus	Regional	Regional	Regional by both direct extension and lymph node involvement	Regional	Blank(s)	Blank(s)	Blank(s)	Blank(s)	III	T3	N1	M0	Beam radiation	Yes	Blank(s)	0	98	Blank(s)	Blank(s)	Blank(s)	Blank(s)	Blank(s)	Blank(s)	50	400	100	0	0	0	0	988	988	20530	10401	20550	Esophagus	Dead (attributable to this cancer dx)
75-79 years	Female	2009	Asian or Pacific Islander	C15.3-Upper third of esophagus	153	8070	Unknown	Positive histology	8070/3: Squamous cell carcinoma, NOS	8070/3: Squamous cell carcinoma, NOS	8050-8089: squamous cell neoplasms	7.1 Squamous cell carcinoma with variants of esophagus	Regional	Regional	Regional by both direct extension and lymph node involvement	Regional	Blank(s)	Blank(s)	Blank(s)	Blank(s)	III	T4	N1	M0	Beam radiation	Yes	Blank(s)	0	98	Blank(s)	Blank(s)	Blank(s)	Blank(s)	Blank(s)	Blank(s)	53	600	100	0	1	0	0	988	988	20520	10401	20550	Other Cause of Death	Alive or dead of other cause
70-74 years	Male	2009	White	C15.5-Lower third of esophagus	155	8140	Moderately differentiated; Grade II	Positive histology	8140/3: Adenocarcinoma, NOS	8140/3: Adenocarcinoma, NOS	8140-8389: adenomas and adenocarcinomas	7.2 Adenocarcinoma with variants of esophagus	Regional	Regional	Regional lymph nodes involved only	Regional	Blank(s)	Blank(s)	Blank(s)	Blank(s)	IIB	T2	N1	M0	Beam radiation	Yes	Blank(s)	0	98	Blank(s)	Blank(s)	Blank(s)	Blank(s)	Blank(s)	Blank(s)	32	200	500	0	1	0	0	988	988	20510	10401	20550	Esophagus	Dead (attributable to this cancer dx)
70-74 years	Female	2009	Black	C15.1-Thoracic esophagus	151	8071	Moderately differentiated; Grade II	Positive histology	8071/3: Squamous cell carcinoma, keratinizing, NOS	8071/3: Squamous cell carcinoma, keratinizing, NOS	8050-8089: squamous cell neoplasms	7.1 Squamous cell carcinoma with variants of esophagus	Regional	Regional	Regional by direct extension only	Regional	Blank(s)	Blank(s)	Blank(s)	Blank(s)	IIA	T3	N0	M0	Beam radiation	Yes	Blank(s)	0	98	Blank(s)	Blank(s)	Blank(s)	Blank(s)	Blank(s)	Blank(s)	50	400	0	0	1	0	0	988	988	20510	10401	20550	Diseases of Heart	Alive or dead of other cause
70-74 years	Female	2009	Black	C15.1-Thoracic esophagus	151	8070	Unknown	Positive histology	8070/3: Squamous cell carcinoma, NOS	8070/3: Squamous cell carcinoma, NOS	8050-8089: squamous cell neoplasms	7.1 Squamous cell carcinoma with variants of esophagus	Regional	Regional	Regional by both direct extension and lymph node involvement	Regional	Blank(s)	Blank(s)	Blank(s)	Blank(s)	III	T3	N1	M0	Beam radiation	Yes	Blank(s)	0	98	Blank(s)	Blank(s)	Blank(s)	Blank(s)	Blank(s)	Blank(s)	25	400	500	0	1	0	0	999	988	20530	10401	20550	Esophagus	Dead (attributable to this cancer dx)
80-84 years	Male	2009	White	C15.5-Lower third of esophagus	155	8140	Unknown	Positive histology	8140/3: Adenocarcinoma, NOS	8140/3: Adenocarcinoma, NOS	8140-8389: adenomas and adenocarcinomas	7.2 Adenocarcinoma with variants of esophagus	Localized	Localized	Localized only	Localized	Blank(s)	Blank(s)	Blank(s)	Blank(s)	I	T1	N0	M0	Beam radiation	No	Blank(s)	0	98	Blank(s)	Blank(s)	Blank(s)	Blank(s)	Blank(s)	Blank(s)	999	100	0	0	1	0	0	988	988	20510	10401	20550	Esophagus	Dead (attributable to this cancer dx)
75-79 years	Female	2009	Asian or Pacific Islander	C15.4-Middle third of esophagus	154	8070	Moderately differentiated; Grade II	Positive histology	8070/3: Squamous cell carcinoma, NOS	8070/3: Squamous cell carcinoma, NOS	8050-8089: squamous cell neoplasms	7.1 Squamous cell carcinoma with variants of esophagus	Regional	Regional	Regional by both direct extension and lymph node involvement	Regional	Blank(s)	Blank(s)	Blank(s)	Blank(s)	III	T3	N1	M0	Beam radiation	Yes	Blank(s)	0	98	Blank(s)	Blank(s)	Blank(s)	Blank(s)	Blank(s)	Blank(s)	999	400	100	0	1	0	0	988	988	20510	10401	20550	Alive	Alive or dead of other cause
80-84 years	Female	2009	Black	C15.5-Lower third of esophagus	155	8071	Moderately differentiated; Grade II	Positive histology	8071/3: Squamous cell carcinoma, keratinizing, NOS	8071/3: Squamous cell carcinoma, keratinizing, NOS	8050-8089: squamous cell neoplasms	7.1 Squamous cell carcinoma with variants of esophagus	Distant	Distant	Distant site(s)/node(s) involved	Distant	Blank(s)	Blank(s)	Blank(s)	Blank(s)	III	T4	N1	M0	Beam radiation	No	Blank(s)	0	98	Blank(s)	Blank(s)	Blank(s)	Blank(s)	Blank(s)	Blank(s)	84	800	500	0	0	0	0	988	988	20510	10401	20550	Esophagus	Dead (attributable to this cancer dx)
70-74 years	Male	2009	White	C15.5-Lower third of esophagus	155	8140	Moderately differentiated; Grade II	Positive histology	8140/3: Adenocarcinoma, NOS	8140/3: Adenocarcinoma, NOS	8140-8389: adenomas and adenocarcinomas	7.2 Adenocarcinoma with variants of esophagus	Regional	Regional	Regional by both direct extension and lymph node involvement	Regional	Blank(s)	Blank(s)	Blank(s)	Blank(s)	III	T3	N1	M0	Beam radiation	Yes	Blank(s)	0	98	Blank(s)	Blank(s)	Blank(s)	Blank(s)	Blank(s)	Blank(s)	999	400	100	0	1	0	0	988	988	20510	10401	20550	Esophagus	Dead (attributable to this cancer dx)
65-69 years	Male	2009	White	C15.5-Lower third of esophagus	155	8140	Moderately differentiated; Grade II	Positive histology	8140/3: Adenocarcinoma, NOS	8140/3: Adenocarcinoma, NOS	8140-8389: adenomas and adenocarcinomas	7.2 Adenocarcinoma with variants of esophagus	Localized	Localized	Localized only	Localized	Blank(s)	Blank(s)	Blank(s)	Blank(s)	IIA	T2	N0	M0	Beam radiation	Yes	Blank(s)	0	98	Blank(s)	Blank(s)	Blank(s)	Blank(s)	Blank(s)	Blank(s)	15	200	0	0	1	0	0	988	988	20550	10401	20550	Alive	Alive or dead of other cause
65-69 years	Male	2009	White	C15.5-Lower third of esophagus	155	8072	Poorly differentiated; Grade III	Positive histology	8072/3: Squamous cell carcinoma, large cell, nonkeratinizing, NOS	8072/3: Squamous cell carcinoma, large cell, nonkeratinizing, NOS	8050-8089: squamous cell neoplasms	7.1 Squamous cell carcinoma with variants of esophagus	Distant	Distant	Distant site(s)/node(s) involved	Distant	Blank(s)	Blank(s)	Blank(s)	Blank(s)	IVB	T3	N1	M1b	Beam radiation	Yes	Blank(s)	0	98	Blank(s)	Blank(s)	Blank(s)	Blank(s)	Blank(s)	Blank(s)	36	400	100	40	1	0	0	988	988	20510	10401	20550	Esophagus	Dead (attributable to this cancer dx)
75-79 years	Male	2010	Asian or Pacific Islander	C15.5-Lower third of esophagus	155	8140	Poorly differentiated; Grade III	Positive histology	8140/3: Adenocarcinoma, NOS	8140/3: Adenocarcinoma, NOS	8140-8389: adenomas and adenocarcinomas	7.2 Adenocarcinoma with variants of esophagus	Distant	Distant	Distant site(s)/node(s) involved	Distant	IV	T3	N1	M1	IVB	T3	N1	M1b	Beam radiation	Yes	Blank(s)	0	98	No	No	No	Yes	Blank(s)	Blank(s)	999	450	305	50	1	0	0	100	988	20530	10401	20550	Esophagus	Dead (attributable to this cancer dx)
70-74 years	Male	2010	White	C15.5-Lower third of esophagus	155	8140	Moderately differentiated; Grade II	Positive histology	8140/3: Adenocarcinoma, NOS	8140/3: Adenocarcinoma, NOS	8140-8389: adenomas and adenocarcinomas	7.2 Adenocarcinoma with variants of esophagus	Localized	Localized	Localized only	Localized	IB	T2	N0	M0	IIA	T2	N0	M0	Beam radiation	Yes	Blank(s)	0	98	No	No	No	No	Blank(s)	Blank(s)	998	210	0	0	1	0	0	0	988	20530	10401	20550	Esophagus	Dead (attributable to this cancer dx)
65-69 years	Female	2010	Black	C15.3-Upper third of esophagus	153	8070	Moderately differentiated; Grade II	Positive histology	8070/3: Squamous cell carcinoma, NOS	8070/3: Squamous cell carcinoma, NOS	8050-8089: squamous cell neoplasms	7.1 Squamous cell carcinoma with variants of esophagus	Distant	Distant	Distant site(s)/node(s) involved	Distant	IV	T1NOS	N2	M1	IVB	T1	N1	M1b	Beam radiation	No	Blank(s)	0	98	No	No	No	No	Blank(s)	Blank(s)	100	300	305	50	1	0	0	200	988	20530	20200	20550	Esophagus	Dead (attributable to this cancer dx)
70-74 years	Male	2010	White	C15.4-Middle third of esophagus	154	8070	Poorly differentiated; Grade III	Positive histology	8070/3: Squamous cell carcinoma, NOS	8070/3: Squamous cell carcinoma, NOS	8050-8089: squamous cell neoplasms	7.1 Squamous cell carcinoma with variants of esophagus	Localized	Localized	Localized only	Localized	IB	T1NOS	N0	M0	I	T1	N0	M0	Beam radiation	Yes	Blank(s)	0	98	No	No	No	No	Blank(s)	Blank(s)	40	300	0	0	1	0	0	0	988	20530	20200	20550	Esophagus	Dead (attributable to this cancer dx)
85+ years	Male	2010	White	C15.1-Thoracic esophagus	151	8070	Poorly differentiated; Grade III	Positive histology	8070/3: Squamous cell carcinoma, NOS	8070/3: Squamous cell carcinoma, NOS	8050-8089: squamous cell neoplasms	7.1 Squamous cell carcinoma with variants of esophagus	Localized	Localized	Localized only	Localized	IIB	T2	N0	M0	IIA	T2	N0	M0	Beam radiation	Yes	Blank(s)	0	98	No	No	No	No	Blank(s)	Blank(s)	999	210	0	0	1	0	0	0	988	20520	20200	20550	Lung and Bronchus	Alive or dead of other cause
85+ years	Male	2010	Asian or Pacific Islander	C15.4-Middle third of esophagus	154	8070	Moderately differentiated; Grade II	Positive histology	8070/3: Squamous cell carcinoma, NOS	8070/3: Squamous cell carcinoma, NOS	8050-8089: squamous cell neoplasms	7.1 Squamous cell carcinoma with variants of esophagus	Regional	Regional	Regional by both direct extension and lymph node involvement	Regional	IIIA	T3	N1	M0	III	T3	N1	M0	Beam radiation	No	Blank(s)	0	98	No	No	No	No	Blank(s)	Blank(s)	40	400	100	0	1	1	0	100	988	20520	20200	20550	Esophagus	Dead (attributable to this cancer dx)
70-74 years	Male	2011	White	C15.5-Lower third of esophagus	155	8140	Moderately differentiated; Grade II	Positive histology	8140/3: Adenocarcinoma, NOS	8140/3: Adenocarcinoma, NOS	8140-8389: adenomas and adenocarcinomas	7.2 Adenocarcinoma with variants of esophagus	Regional	Regional	Regional by direct extension only	Regional	IIB	T3	N0	M0	IIA	T3	N0	M0	Beam radiation	Yes	Blank(s)	0	98	No	No	No	No	Blank(s)	Blank(s)	42	400	0	0	1	0	0	0	988	20550	20200	20550	Alive	Alive or dead of other cause
80-84 years	Male	2010	Asian or Pacific Islander	C15.4-Middle third of esophagus	154	8070	Unknown	Positive histology	8070/3: Squamous cell carcinoma, NOS	8070/3: Squamous cell carcinoma, NOS	8050-8089: squamous cell neoplasms	7.1 Squamous cell carcinoma with variants of esophagus	Distant	Distant	Distant site(s)/node(s) involved	Distant	IIIA	T2	N2	M0	IIB	T2	N1	M0	Beam radiation	Yes	Blank(s)	0	98	No	No	No	No	Blank(s)	Blank(s)	30	200	305	0	0	0	0	200	988	20530	10401	20550	Esophagus	Dead (attributable to this cancer dx)
75-79 years	Female	2010	White	C15.5-Lower third of esophagus	155	8140	Moderately differentiated; Grade II	Positive histology	8140/3: Adenocarcinoma, NOS	8140/3: Adenocarcinoma, NOS	8140-8389: adenomas and adenocarcinomas	7.2 Adenocarcinoma with variants of esophagus	Regional	Regional	Regional by direct extension only	Regional	IIB	T3	N0	M0	IIA	T3	N0	M0	Beam radiation	Yes	Blank(s)	0	98	No	No	No	No	Blank(s)	Blank(s)	999	400	0	0	1	0	0	0	988	20530	20200	20550	Esophagus	Dead (attributable to this cancer dx)
85+ years	Female	2013	White	C15.5-Lower third of esophagus	155	8070	Poorly differentiated; Grade III	Positive histology	8070/3: Squamous cell carcinoma, NOS	8070/3: Squamous cell carcinoma, NOS	8050-8089: squamous cell neoplasms	7.1 Squamous cell carcinoma with variants of esophagus	Regional	Regional	Regional by direct extension only	Regional	IIA	T3	N0	M0	IIA	T3	N0	M0	Beam radiation	Yes	Blank(s)	0	98	No	No	No	No	Blank(s)	Blank(s)	82	450	0	0	0	0	0	0	988	20540	20440	20550	Esophagus	Dead (attributable to this cancer dx)
70-74 years	Male	2012	White	C15.1-Thoracic esophagus	151	8070	Poorly differentiated; Grade III	Positive histology	8070/3: Squamous cell carcinoma, NOS	8070/3: Squamous cell carcinoma, NOS	8050-8089: squamous cell neoplasms	7.1 Squamous cell carcinoma with variants of esophagus	Regional	Regional	Regional by both direct extension and lymph node involvement	Regional	IIIB	T3	N2	M0	III	T3	N1	M0	Beam radiation	Yes	Blank(s)	0	98	No	No	No	No	Blank(s)	Blank(s)	40	400	610	0	1	1	0	400	988	20550	20440	20550	Esophagus	Dead (attributable to this cancer dx)
70-74 years	Male	2010	White	C15.3-Upper third of esophagus	153	8070	Moderately differentiated; Grade II	Positive histology	8070/3: Squamous cell carcinoma, NOS	8070/3: Squamous cell carcinoma, NOS	8050-8089: squamous cell neoplasms	7.1 Squamous cell carcinoma with variants of esophagus	Regional	Regional	Regional by direct extension only	Regional	IIB	T3	N0	M0	IIA	T3	N0	M0	Beam radiation	Yes	Blank(s)	0	98	No	No	No	No	Blank(s)	Blank(s)	999	450	0	0	0	0	0	0	988	20520	20200	20550	Diseases of Heart	Alive or dead of other cause
65-69 years	Male	2010	White	C15.2-Abdominal esophagus	152	8140	Poorly differentiated; Grade III	Positive histology	8140/3: Adenocarcinoma, NOS	8140/3: Adenocarcinoma, NOS	8140-8389: adenomas and adenocarcinomas	7.2 Adenocarcinoma with variants of esophagus	Distant	Distant	Distant site(s)/node(s) involved	Distant	IIIC	T4a	N3	M0	III	T4	N1	M0	Beam radiation	Yes	Blank(s)	95	95	No	No	No	No	Blank(s)	Blank(s)	999	615	305	0	1	1	0	300	988	20540	20200	20550	Esophagus	Dead (attributable to this cancer dx)
65-69 years	Male	2010	White	C15.5-Lower third of esophagus	155	8140	Poorly differentiated; Grade III	Positive histology	8140/3: Adenocarcinoma, NOS	8140/3: Adenocarcinoma, NOS	8140-8389: adenomas and adenocarcinomas	7.2 Adenocarcinoma with variants of esophagus	Regional	Regional	Regional by direct extension only	Regional	IIIC	T4b	N0	M0	III	T4	N0	M0	Beam radiation	Yes	Blank(s)	0	98	No	No	No	No	Blank(s)	Blank(s)	50	730	0	0	1	0	0	0	988	20530	10401	20550	Esophagus	Dead (attributable to this cancer dx)
75-79 years	Male	2010	White	C15.5-Lower third of esophagus	155	8140	Poorly differentiated; Grade III	Positive histology	8140/3: Adenocarcinoma, NOS	8140/3: Adenocarcinoma, NOS	8140-8389: adenomas and adenocarcinomas	7.2 Adenocarcinoma with variants of esophagus	Distant	Distant	Distant site(s)/node(s) involved	Distant	IV	TX	N0	M1	IVB	TX	N0	M1b	Beam radiation	No	Blank(s)	0	98	No	Yes	No	No	Blank(s)	Blank(s)	60	999	0	40	1	0	0	0	988	20520	20200	20550	Esophagus	Dead (attributable to this cancer dx)
65-69 years	Female	2013	White	C15.3-Upper third of esophagus	153	8070	Poorly differentiated; Grade III	Positive histology	8070/3: Squamous cell carcinoma, NOS	8070/3: Squamous cell carcinoma, NOS	8050-8089: squamous cell neoplasms	7.1 Squamous cell carcinoma with variants of esophagus	Regional	Regional	Regional by direct extension only	Regional	IIB	T3	N0	M0	IIA	T3	N0	M0	Beam radiation	Yes	Blank(s)	0	98	No	No	No	No	Blank(s)	Blank(s)	49	450	0	0	0	0	0	0	988	20540	20440	20550	Accidents and Adverse Effects	Alive or dead of other cause
65-69 years	Male	2011	White	C15.5-Lower third of esophagus	155	8070	Unknown	Positive histology	8070/3: Squamous cell carcinoma, NOS	8070/3: Squamous cell carcinoma, NOS	8050-8089: squamous cell neoplasms	7.1 Squamous cell carcinoma with variants of esophagus	Distant	Distant	Distant site(s)/node(s) involved	Distant	IIIC	T3	N3	M0	IVA	T3	N1	M1a	Beam radiation	Yes	Blank(s)	0	98	No	No	No	No	Blank(s)	Blank(s)	999	400	310	0	1	0	0	300	988	20540	20440	20550	Esophagus	Dead (attributable to this cancer dx)
70-74 years	Female	2011	White	C15.5-Lower third of esophagus	155	8140	Unknown	Positive histology	8140/3: Adenocarcinoma, NOS	8140/3: Adenocarcinoma, NOS	8140-8389: adenomas and adenocarcinomas	7.2 Adenocarcinoma with variants of esophagus	Regional	Regional	Regional by both direct extension and lymph node involvement	Regional	IIIA	T3	N1	M0	III	T3	N1	M0	Beam radiation	Yes	Blank(s)	0	98	No	No	No	No	Blank(s)	Blank(s)	999	450	100	0	1	0	0	400	988	20530	20302	20550	Esophagus	Dead (attributable to this cancer dx)
80-84 years	Male	2011	Asian or Pacific Islander	C15.5-Lower third of esophagus	155	8140	Unknown	Positive histology	8140/3: Adenocarcinoma, NOS	8140/3: Adenocarcinoma, NOS	8140-8389: adenomas and adenocarcinomas	7.2 Adenocarcinoma with variants of esophagus	Regional	Regional	Regional by direct extension only	Regional	IIB	T3	N0	M0	IIA	T3	N0	M0	Beam radiation	Yes	Blank(s)	0	98	No	No	No	No	Blank(s)	Blank(s)	999	450	0	0	1	0	0	0	988	20530	20302	20550	Suicide and Self-Inflicted Injury	Alive or dead of other cause
65-69 years	Male	2011	White	C15.5-Lower third of esophagus	155	8144	Well differentiated; Grade I	Positive histology	8144/3: Adenocarcinoma, intestinal type	8144/3: Adenocarcinoma, intestinal type	8140-8389: adenomas and adenocarcinomas	7.2 Adenocarcinoma with variants of esophagus	Distant	Distant	Distant site(s)/node(s) involved	Distant	IV	TX	N1	M1	IVB	TX	N1	M1b	Beam radiation	Yes	Blank(s)	0	98	Yes	No	Yes	Yes	Blank(s)	Blank(s)	50	999	100	40	1	0	0	400	988	20530	20302	20550	Esophagus	Dead (attributable to this cancer dx)
65-69 years	Male	2011	White	C15.1-Thoracic esophagus	151	8070	Poorly differentiated; Grade III	Positive histology	8070/3: Squamous cell carcinoma, NOS	8070/3: Squamous cell carcinoma, NOS	8050-8089: squamous cell neoplasms	7.1 Squamous cell carcinoma with variants of esophagus	Localized	Localized	Localized only	Localized	IIB	T2	N0	M0	IIA	T2	N0	M0	Beam radiation	Yes	Blank(s)	0	98	No	No	No	No	Blank(s)	Blank(s)	150	210	0	0	1	0	0	0	988	20530	20200	20550	Esophagus	Dead (attributable to this cancer dx)
70-74 years	Male	2011	White	C15.5-Lower third of esophagus	155	8140	Moderately differentiated; Grade II	Positive histology	8140/3: Adenocarcinoma, NOS	8140/3: Adenocarcinoma, NOS	8140-8389: adenomas and adenocarcinomas	7.2 Adenocarcinoma with variants of esophagus	Localized	Localized	Localized only	Localized	IA	T1NOS	N0	M0	I	T1	N0	M0	Beam radiation	Yes	Blank(s)	0	98	No	No	No	No	Blank(s)	Blank(s)	22	300	0	0	1	0	0	0	988	20530	20302	20550	Esophagus	Dead (attributable to this cancer dx)
65-69 years	Male	2011	White	C15.3-Upper third of esophagus	153	8070	Moderately differentiated; Grade II	Positive histology	8070/3: Squamous cell carcinoma, NOS	8070/3: Squamous cell carcinoma, NOS	8050-8089: squamous cell neoplasms	7.1 Squamous cell carcinoma with variants of esophagus	Regional	Regional	Regional by direct extension only	Regional	IIB	T3	N0	M0	IIA	T3	N0	M0	Beam radiation	Yes	Blank(s)	0	98	No	No	No	No	Blank(s)	Blank(s)	999	450	0	0	1	0	0	0	988	20540	20302	20550	Esophagus	Dead (attributable to this cancer dx)
80-84 years	Female	2011	White	C15.5-Lower third of esophagus	155	8140	Poorly differentiated; Grade III	Positive histology	8140/3: Adenocarcinoma, NOS	8140/3: Adenocarcinoma, NOS	8140-8389: adenomas and adenocarcinomas	7.2 Adenocarcinoma with variants of esophagus	Regional	Regional	Regional by both direct extension and lymph node involvement	Regional	IIIA	T3	N1	M0	III	T3	N1	M0	Beam radiation	Yes	Blank(s)	0	98	No	No	No	No	Blank(s)	Blank(s)	999	450	100	0	1	0	0	100	988	20540	20302	20550	Esophagus	Dead (attributable to this cancer dx)
75-79 years	Female	2010	White	C15.0-Cervical esophagus	150	8070	Moderately differentiated; Grade II	Positive histology	8070/3: Squamous cell carcinoma, NOS	8070/3: Squamous cell carcinoma, NOS	8050-8089: squamous cell neoplasms	7.1 Squamous cell carcinoma with variants of esophagus	Localized	Localized	Localized only	Localized	IIB	T2	N0	M0	IIA	T2	N0	M0	Beam radiation	Yes	Blank(s)	0	98	No	No	No	No	Blank(s)	Blank(s)	45	210	0	0	1	0	0	0	988	20530	20200	20550	Esophagus	Dead (attributable to this cancer dx)
85+ years	Female	2011	White	C15.4-Middle third of esophagus	154	8070	Moderately differentiated; Grade II	Positive histology	8070/3: Squamous cell carcinoma, NOS	8070/3: Squamous cell carcinoma, NOS	8050-8089: squamous cell neoplasms	7.1 Squamous cell carcinoma with variants of esophagus	Localized	Localized	Localized only	Localized	IB	T1NOS	N0	M0	I	T1	N0	M0	Beam radiation	No	Blank(s)	0	98	No	No	No	No	Blank(s)	Blank(s)	41	300	0	0	1	0	0	0	988	20530	20302	20550	Esophagus	Dead (attributable to this cancer dx)
75-79 years	Male	2011	White	C15.5-Lower third of esophagus	155	8140	Poorly differentiated; Grade III	Positive histology	8140/3: Adenocarcinoma, NOS	8140/3: Adenocarcinoma, NOS	8140-8389: adenomas and adenocarcinomas	7.2 Adenocarcinoma with variants of esophagus	Distant	Distant	Distant site(s)/node(s) involved	Distant	IV	T3	N1	M1	IVB	T3	N0	M1b	Beam radiation	No	Blank(s)	0	98	No	No	No	Yes	Blank(s)	Blank(s)	40	450	250	40	1	0	0	400	988	20530	20302	20550	Esophagus	Dead (attributable to this cancer dx)
85+ years	Female	2010	White	C15.4-Middle third of esophagus	154	8072	Unknown	Positive histology	8072/3: Squamous cell carcinoma, large cell, nonkeratinizing, NOS	8072/3: Squamous cell carcinoma, large cell, nonkeratinizing, NOS	8050-8089: squamous cell neoplasms	7.1 Squamous cell carcinoma with variants of esophagus	Localized	Localized	Localized only	Localized	IA	T1NOS	N0	M0	I	T1	N0	M0	Beam radiation	Yes	Blank(s)	98	0	No	No	No	No	Blank(s)	Blank(s)	20	300	0	0	1	0	0	0	988	20520	10401	20550	Esophagus	Dead (attributable to this cancer dx)
65-69 years	Male	2010	Asian or Pacific Islander	C15.3-Upper third of esophagus	153	8070	Unknown	Positive histology	8070/3: Squamous cell carcinoma, NOS	8070/3: Squamous cell carcinoma, NOS	8050-8089: squamous cell neoplasms	7.1 Squamous cell carcinoma with variants of esophagus	Regional	Regional	Regional by both direct extension and lymph node involvement	Regional	IIIC	T4a	N1	M0	III	T4	N1	M0	Beam radiation	Yes	Blank(s)	95	95	No	No	No	No	Blank(s)	Blank(s)	999	615	100	0	0	1	0	400	988	20540	20440	20550	Miscellaneous Malignant Cancer	Dead (attributable to this cancer dx)
65-69 years	Male	2014	Black	C15.1-Thoracic esophagus	151	8070	Unknown	Positive histology	8070/3: Squamous cell carcinoma, NOS	8070/3: Squamous cell carcinoma, NOS	8050-8089: squamous cell neoplasms	7.1 Squamous cell carcinoma with variants of esophagus	Distant	Distant	Distant site(s)/node(s) involved	Distant	IV	T4b	N0	M1	IVB	T4	N0	M1b	Beam radiation	Yes	Blank(s)	0	98	No	No	No	Yes	Blank(s)	Blank(s)	100	730	0	40	0	0	0	0	988	20550	20550	20550	Esophagus	Dead (attributable to this cancer dx)
75-79 years	Male	2010	White	C15.2-Abdominal esophagus	152	8255	Unknown	Positive histology	8255/3: Adenocarcinoma with mixed subtypes	8255/3: Adenocarcinoma with mixed subtypes	8140-8389: adenomas and adenocarcinomas	7.2 Adenocarcinoma with variants of esophagus	Regional	Regional	Regional by direct extension only	Regional	IIIC	T4b	N0	M0	III	T4	N0	M0	Beam radiation	Yes	Blank(s)	0	98	No	No	No	No	Blank(s)	Blank(s)	999	730	0	0	0	0	0	0	988	20530	20200	20550	Esophagus	Dead (attributable to this cancer dx)
75-79 years	Female	2011	White	C15.4-Middle third of esophagus	154	8083	Poorly differentiated; Grade III	Positive histology	8083/3: Basaloid squamous cell carcinoma	8083/3: Basaloid squamous cell carcinoma	8050-8089: squamous cell neoplasms	7.1 Squamous cell carcinoma with variants of esophagus	Localized	Localized	Localized only	Localized	IIB	T2	N0	M0	IIA	T2	N0	M0	Beam radiation	Yes	Blank(s)	0	98	No	No	No	No	Blank(s)	Blank(s)	100	210	0	0	1	0	0	0	988	20530	20302	20550	State DC not available or state DC available but no COD	Dead (missing/unknown COD)
80-84 years	Female	2011	White	C15.4-Middle third of esophagus	154	8070	Moderately differentiated; Grade II	Positive histology	8070/3: Squamous cell carcinoma, NOS	8070/3: Squamous cell carcinoma, NOS	8050-8089: squamous cell neoplasms	7.1 Squamous cell carcinoma with variants of esophagus	Localized	Localized	Localized only	Localized	IB	T1NOS	N0	M0	I	T1	N0	M0	Beam radiation	Yes	Blank(s)	0	98	No	No	No	No	Blank(s)	Blank(s)	40	300	0	0	1	0	0	0	988	20550	20302	20550	Alive	Alive or dead of other cause
75-79 years	Male	2011	White	C15.5-Lower third of esophagus	155	8140	Unknown	Positive histology	8140/3: Adenocarcinoma, NOS	8140/3: Adenocarcinoma, NOS	8140-8389: adenomas and adenocarcinomas	7.2 Adenocarcinoma with variants of esophagus	Regional	Regional	Regional by both direct extension and lymph node involvement	Regional	IIIA	T3	N1	M0	III	T3	N1	M0	Beam radiation	Yes	Blank(s)	0	98	No	No	No	No	Blank(s)	Blank(s)	998	400	500	0	1	1	0	100	988	20530	20200	20550	Aortic Aneurysm and Dissection	Alive or dead of other cause
85+ years	Male	2011	White	C15.1-Thoracic esophagus	151	8070	Unknown	Positive histology	8070/3: Squamous cell carcinoma, NOS	8070/3: Squamous cell carcinoma, NOS	8050-8089: squamous cell neoplasms	7.1 Squamous cell carcinoma with variants of esophagus	Distant	Distant	Distant site(s)/node(s) involved	Distant	IIIC	T4b	N1	M0	III	T4	N1	M0	Beam radiation	No	Blank(s)	0	98	No	No	No	No	Blank(s)	Blank(s)	999	810	500	0	0	0	0	100	988	20530	20200	20550	Esophagus	Dead (attributable to this cancer dx)
75-79 years	Female	2012	White	C15.4-Middle third of esophagus	154	8140	Moderately differentiated; Grade II	Positive histology	8140/3: Adenocarcinoma, NOS	8140/3: Adenocarcinoma, NOS	8140-8389: adenomas and adenocarcinomas	7.2 Adenocarcinoma with variants of esophagus	Distant	Distant	Distant site(s)/node(s) involved	Distant	IIIB	T3	N2	M0	III	T3	N1	M0	Beam radiation	No	Blank(s)	0	98	No	No	No	No	Blank(s)	Blank(s)	60	450	305	0	0	0	0	200	988	20540	20440	20550	Esophagus	Dead (attributable to this cancer dx)
80-84 years	Female	2011	White	C15.4-Middle third of esophagus	154	8140	Poorly differentiated; Grade III	Positive histology	8140/3: Adenocarcinoma, NOS	8140/3: Adenocarcinoma, NOS	8140-8389: adenomas and adenocarcinomas	7.2 Adenocarcinoma with variants of esophagus	Regional	Regional	Regional by direct extension only	Regional	IIB	T3	N0	M0	IIA	T3	N0	M0	Beam radiation	Yes	Blank(s)	0	98	No	No	No	No	Blank(s)	Blank(s)	60	450	0	0	1	0	0	0	988	20530	20200	20550	Esophagus	Dead (attributable to this cancer dx)
65-69 years	Male	2011	White	C15.3-Upper third of esophagus	153	8070	Poorly differentiated; Grade III	Positive histology	8070/3: Squamous cell carcinoma, NOS	8070/3: Squamous cell carcinoma, NOS	8050-8089: squamous cell neoplasms	7.1 Squamous cell carcinoma with variants of esophagus	Distant	Distant	Distant site(s)/node(s) involved	Distant	IV	T3	N1	M1	IVB	T3	N1	M1b	Beam radiation	Yes	Blank(s)	0	98	Yes	No	No	Yes	Blank(s)	Blank(s)	96	400	100	50	1	0	0	400	988	20550	20200	20550	Esophagus	Dead (attributable to this cancer dx)
75-79 years	Male	2011	White	C15.1-Thoracic esophagus	151	8070	Unknown	Positive histology	8070/3: Squamous cell carcinoma, NOS	8070/3: Squamous cell carcinoma, NOS	8050-8089: squamous cell neoplasms	7.1 Squamous cell carcinoma with variants of esophagus	Distant	Distant	Distant site(s)/node(s) involved	Distant	IIIC	T4a	N1	M0	III	T4	N1	M0	Beam radiation	Yes	Blank(s)	0	98	No	No	No	No	Blank(s)	Blank(s)	999	660	100	0	0	0	0	400	988	20530	20302	20550	Esophagus	Dead (attributable to this cancer dx)
80-84 years	Female	2011	White	C15.0-Cervical esophagus	150	8070	Moderately differentiated; Grade II	Positive histology	8070/3: Squamous cell carcinoma, NOS	8070/3: Squamous cell carcinoma, NOS	8050-8089: squamous cell neoplasms	7.1 Squamous cell carcinoma with variants of esophagus	Regional	Regional	Regional by both direct extension and lymph node involvement	Regional	IIIC	T4a	N1	M0	III	T4	N1	M0	Beam radiation	Yes	Blank(s)	0	98	No	No	No	No	Blank(s)	Blank(s)	30	615	100	0	1	0	0	100	988	20530	20302	20550	Esophagus	Dead (attributable to this cancer dx)
65-69 years	Male	2011	White	C15.1-Thoracic esophagus	151	8070	Poorly differentiated; Grade III	Positive histology	8070/3: Squamous cell carcinoma, NOS	8070/3: Squamous cell carcinoma, NOS	8050-8089: squamous cell neoplasms	7.1 Squamous cell carcinoma with variants of esophagus	Regional	Regional	Regional by both direct extension and lymph node involvement	Regional	IIIA	T3	N1	M0	III	T3	N1	M0	Beam radiation	Yes	Blank(s)	95	95	No	No	No	No	Blank(s)	Blank(s)	46	450	500	0	1	1	0	100	988	20540	20200	20550	Esophagus	Dead (attributable to this cancer dx)
75-79 years	Male	2011	White	C15.5-Lower third of esophagus	155	8140	Moderately differentiated; Grade II	Positive histology	8140/3: Adenocarcinoma, NOS	8140/3: Adenocarcinoma, NOS	8140-8389: adenomas and adenocarcinomas	7.2 Adenocarcinoma with variants of esophagus	Localized	Localized	Localized only	Localized	IA	T1NOS	N0	M0	I	T1	N0	M0	Beam radiation	No	Blank(s)	0	98	No	No	No	No	Blank(s)	Blank(s)	999	300	0	0	1	0	0	0	988	20530	20302	20550	Esophagus	Dead (attributable to this cancer dx)
85+ years	Male	2011	White	C15.5-Lower third of esophagus	155	8071	Moderately differentiated; Grade II	Positive histology	8071/3: Squamous cell carcinoma, keratinizing, NOS	8071/3: Squamous cell carcinoma, keratinizing, NOS	8050-8089: squamous cell neoplasms	7.1 Squamous cell carcinoma with variants of esophagus	Regional	Regional	Regional by direct extension only	Regional	IIA	T3	N0	M0	IIA	T3	N0	M0	Beam radiation	Yes	Blank(s)	95	0	No	No	No	No	Blank(s)	Blank(s)	999	400	0	0	1	1	0	0	988	20530	20200	20550	Other Cause of Death	Alive or dead of other cause
85+ years	Female	2011	White	C15.5-Lower third of esophagus	155	8140	Poorly differentiated; Grade III	Positive histology	8140/3: Adenocarcinoma, NOS	8140/3: Adenocarcinoma, NOS	8140-8389: adenomas and adenocarcinomas	7.2 Adenocarcinoma with variants of esophagus	Localized	Localized	Localized only	Localized	IIA	T2	N0	M0	IIA	T2	N0	M0	Beam radiation	Yes	Blank(s)	0	98	No	No	No	No	Blank(s)	Blank(s)	999	210	0	0	0	0	0	0	988	20530	20302	20550	Diseases of Heart	Alive or dead of other cause
75-79 years	Female	2011	White	C15.3-Upper third of esophagus	153	8070	Poorly differentiated; Grade III	Positive histology	8070/3: Squamous cell carcinoma, NOS	8070/3: Squamous cell carcinoma, NOS	8050-8089: squamous cell neoplasms	7.1 Squamous cell carcinoma with variants of esophagus	Regional	Regional	Regional by direct extension only	Regional	IIB	T3	N0	M0	IIA	T3	N0	M0	Beam radiation	Yes	Blank(s)	0	98	No	No	No	No	Blank(s)	Blank(s)	23	450	0	0	1	1	0	0	988	20540	20302	20550	Esophagus	Dead (attributable to this cancer dx)
65-69 years	Male	2011	White	C15.5-Lower third of esophagus	155	8140	Poorly differentiated; Grade III	Positive histology	8140/3: Adenocarcinoma, NOS	8140/3: Adenocarcinoma, NOS	8140-8389: adenomas and adenocarcinomas	7.2 Adenocarcinoma with variants of esophagus	Regional	Regional	Regional lymph nodes involved only	Regional	IIB	T2	N1	M0	IIB	T2	N1	M0	Beam radiation	Yes	Blank(s)	0	98	No	No	No	No	Blank(s)	Blank(s)	998	200	100	0	1	0	0	100	988	20550	20302	20550	Esophagus	Dead (attributable to this cancer dx)
65-69 years	Male	2011	White	C15.5-Lower third of esophagus	155	8140	Moderately differentiated; Grade II	Positive histology	8140/3: Adenocarcinoma, NOS	8140/3: Adenocarcinoma, NOS	8140-8389: adenomas and adenocarcinomas	7.2 Adenocarcinoma with variants of esophagus	Regional	Regional	Regional by both direct extension and lymph node involvement	Regional	IIIA	T3	N1	M0	III	T3	N1	M0	Beam radiation	Yes	Blank(s)	0	98	No	No	No	No	Blank(s)	Blank(s)	999	400	100	0	1	0	0	400	988	20530	20302	20550	Esophagus	Dead (attributable to this cancer dx)
80-84 years	Male	2011	White	C15.5-Lower third of esophagus	155	8140	Poorly differentiated; Grade III	Positive histology	8140/3: Adenocarcinoma, NOS	8140/3: Adenocarcinoma, NOS	8140-8389: adenomas and adenocarcinomas	7.2 Adenocarcinoma with variants of esophagus	Regional	Regional	Regional by direct extension only	Regional	IIB	T3	N0	M0	IIA	T3	N0	M0	Beam radiation	Yes	Blank(s)	0	98	No	No	No	No	Blank(s)	Blank(s)	50	450	0	0	3	9	0	0	988	20530	20302	20550	Suicide and Self-Inflicted Injury	Alive or dead of other cause
80-84 years	Male	2011	White	C15.5-Lower third of esophagus	155	8140	Poorly differentiated; Grade III	Positive histology	8140/3: Adenocarcinoma, NOS	8140/3: Adenocarcinoma, NOS	8140-8389: adenomas and adenocarcinomas	7.2 Adenocarcinoma with variants of esophagus	Distant	Distant	Distant site(s)/node(s) involved	Distant	IV	T1NOS	N0	M1	IVB	T1	N0	M1b	Beam radiation	Yes	Blank(s)	0	98	Yes	No	No	No	Blank(s)	Blank(s)	40	300	0	40	0	0	0	0	988	20540	20302	20550	State DC not available or state DC available but no COD	Dead (missing/unknown COD)
70-74 years	Male	2011	White	C15.3-Upper third of esophagus	153	8140	Poorly differentiated; Grade III	Positive histology	8140/3: Adenocarcinoma, NOS	8140/3: Adenocarcinoma, NOS	8140-8389: adenomas and adenocarcinomas	7.2 Adenocarcinoma with variants of esophagus	Localized	Localized	Localized only	Localized	IIA	T2	N0	M0	IIA	T2	N0	M0	Beam radiation	Yes	Blank(s)	0	98	No	No	No	No	Blank(s)	Blank(s)	36	210	0	0	1	0	0	0	988	20530	20302	20550	Esophagus	Dead (attributable to this cancer dx)
80-84 years	Female	2011	White	C15.5-Lower third of esophagus	155	8140	Poorly differentiated; Grade III	Positive histology	8140/3: Adenocarcinoma, NOS	8140/3: Adenocarcinoma, NOS	8140-8389: adenomas and adenocarcinomas	7.2 Adenocarcinoma with variants of esophagus	Localized	Localized	Localized only	Localized	IIA	T2	N0	M0	IIA	T2	N0	M0	Beam radiation	Yes	Blank(s)	0	98	No	No	No	No	Blank(s)	Blank(s)	46	200	0	0	0	0	0	0	988	20530	20302	20550	Esophagus	Dead (attributable to this cancer dx)
65-69 years	Male	2013	White	C15.4-Middle third of esophagus	154	8070	Poorly differentiated; Grade III	Positive histology	8070/3: Squamous cell carcinoma, NOS	8070/3: Squamous cell carcinoma, NOS	8050-8089: squamous cell neoplasms	7.1 Squamous cell carcinoma with variants of esophagus	Distant	Distant	Distant site(s)/node(s) involved	Distant	IIIC	T4b	N1	M0	III	T4	N1	M0	Beam radiation	Yes	Blank(s)	0	98	No	No	No	No	Blank(s)	Blank(s)	20	730	305	0	1	0	0	400	988	20540	20440	20550	Esophagus	Dead (attributable to this cancer dx)
75-79 years	Male	2011	White	C15.4-Middle third of esophagus	154	8140	Unknown	Positive histology	8140/3: Adenocarcinoma, NOS	8140/3: Adenocarcinoma, NOS	8140-8389: adenomas and adenocarcinomas	7.2 Adenocarcinoma with variants of esophagus	Regional	Regional	Regional lymph nodes involved only	Regional	IIB	T1a	N1	M0	IIB	T1	N1	M0	Beam radiation	Yes	Blank(s)	95	95	No	No	No	No	Blank(s)	Blank(s)	25	100	100	0	1	1	0	100	988	20540	20302	20550	Esophagus	Dead (attributable to this cancer dx)
65-69 years	Male	2011	White	C15.5-Lower third of esophagus	155	8140	Unknown	Positive histology	8140/3: Adenocarcinoma, NOS	8140/3: Adenocarcinoma, NOS	8140-8389: adenomas and adenocarcinomas	7.2 Adenocarcinoma with variants of esophagus	Distant	Distant	Distant site(s)/node(s) involved	Distant	IV	T1a	N1	M1	IVB	T1	N1	M1b	Beam radiation	Yes	Blank(s)	0	98	No	No	Yes	No	Blank(s)	Blank(s)	999	130	310	50	1	0	0	400	988	20530	20302	20550	Esophagus	Dead (attributable to this cancer dx)
75-79 years	Male	2011	White	C15.5-Lower third of esophagus	155	8140	Poorly differentiated; Grade III	Positive histology	8140/3: Adenocarcinoma, NOS	8140/3: Adenocarcinoma, NOS	8140-8389: adenomas and adenocarcinomas	7.2 Adenocarcinoma with variants of esophagus	Regional	Regional	Regional by direct extension only	Regional	IIB	T3	N0	M0	IIA	T3	N0	M0	Beam radiation	Yes	Blank(s)	0	98	No	No	No	No	Blank(s)	Blank(s)	60	450	0	0	1	0	0	0	988	20540	20302	20550	Esophagus	Dead (attributable to this cancer dx)
65-69 years	Female	2011	White	C15.5-Lower third of esophagus	155	8140	Unknown	Positive histology	8140/3: Adenocarcinoma, NOS	8140/3: Adenocarcinoma, NOS	8140-8389: adenomas and adenocarcinomas	7.2 Adenocarcinoma with variants of esophagus	Regional	Regional	Regional by both direct extension and lymph node involvement	Regional	IIIA	T3	N1	M0	III	T3	N1	M0	Beam radiation	Yes	Blank(s)	0	98	No	No	No	No	Blank(s)	Blank(s)	999	450	100	0	1	0	0	100	988	20550	20302	20550	Esophagus	Dead (attributable to this cancer dx)
65-69 years	Male	2011	White	C15.1-Thoracic esophagus	151	8070	Unknown	Positive histology	8070/3: Squamous cell carcinoma, NOS	8070/3: Squamous cell carcinoma, NOS	8050-8089: squamous cell neoplasms	7.1 Squamous cell carcinoma with variants of esophagus	Localized	Localized	Localized only	Localized	IA	T1NOS	N0	M0	I	T1	N0	M0	Beam radiation	No	Blank(s)	0	98	No	No	No	No	Blank(s)	Blank(s)	34	300	0	0	1	0	0	0	988	20530	20302	20550	Alive	Alive or dead of other cause
70-74 years	Male	2015	White	C15.1-Thoracic esophagus	151	8070	Unknown	Positive histology	8070/3: Squamous cell carcinoma, NOS	8070/3: Squamous cell carcinoma, NOS	8050-8089: squamous cell neoplasms	7.1 Squamous cell carcinoma with variants of esophagus	Localized	Localized	Localized only	Localized	IA	T1a	N0	M0	I	T1	N0	M0	Beam radiation	No	Blank(s)	0	98	No	No	No	No	Blank(s)	Blank(s)	50	120	0	0	1	0	0	0	988	20550	20550	20550	Other Infectious and Parasitic Diseases including HIV	Alive or dead of other cause
85+ years	Female	2012	White	C15.5-Lower third of esophagus	155	8070	Moderately differentiated; Grade II	Positive histology	8070/3: Squamous cell carcinoma, NOS	8070/3: Squamous cell carcinoma, NOS	8050-8089: squamous cell neoplasms	7.1 Squamous cell carcinoma with variants of esophagus	Localized	Localized	Localized only	Localized	IB	T1NOS	N0	M0	I	T1	N0	M0	Beam radiation	Yes	Blank(s)	0	98	No	No	No	No	Blank(s)	Blank(s)	999	300	0	0	0	0	0	0	988	20540	20302	20550	Esophagus	Dead (attributable to this cancer dx)
75-79 years	Male	2011	White	C15.5-Lower third of esophagus	155	8140	Poorly differentiated; Grade III	Positive histology	8140/3: Adenocarcinoma, NOS	8140/3: Adenocarcinoma, NOS	8140-8389: adenomas and adenocarcinomas	7.2 Adenocarcinoma with variants of esophagus	Distant	Distant	Distant site(s)/node(s) involved	Distant	IV	T3	N2	M1	IVB	T3	N1	M1b	Beam radiation	Yes	Blank(s)	0	98	No	No	No	Yes	Blank(s)	Blank(s)	80	450	305	40	1	0	0	200	988	20540	20440	20550	Esophagus	Dead (attributable to this cancer dx)
75-79 years	Male	2012	Asian or Pacific Islander	C15.3-Upper third of esophagus	153	8070	Moderately differentiated; Grade II	Positive histology	8070/3: Squamous cell carcinoma, NOS	8070/3: Squamous cell carcinoma, NOS	8050-8089: squamous cell neoplasms	7.1 Squamous cell carcinoma with variants of esophagus	Localized	Localized	Localized only	Localized	IB	T1NOS	N0	M0	I	T1	N0	M0	Beam radiation	Yes	Blank(s)	0	98	No	No	No	No	Blank(s)	Blank(s)	24	300	0	0	1	0	0	0	988	20540	20302	20550	Esophagus	Dead (attributable to this cancer dx)
75-79 years	Male	2012	White	C15.5-Lower third of esophagus	155	8140	Unknown	Positive histology	8140/3: Adenocarcinoma, NOS	8140/3: Adenocarcinoma, NOS	8140-8389: adenomas and adenocarcinomas	7.2 Adenocarcinoma with variants of esophagus	Regional	Regional	Regional lymph nodes involved only	Regional	IIB	T1NOS	N1	M0	IIB	T1	N1	M0	Beam radiation	No	Blank(s)	0	98	No	No	No	No	Blank(s)	Blank(s)	70	300	100	0	1	0	0	100	988	20540	20440	20550	Esophagus	Dead (attributable to this cancer dx)
65-69 years	Male	2012	White	C15.5-Lower third of esophagus	155	8140	Unknown	Positive histology	8140/3: Adenocarcinoma, NOS	8140/3: Adenocarcinoma, NOS	8140-8389: adenomas and adenocarcinomas	7.2 Adenocarcinoma with variants of esophagus	Distant	Distant	Distant site(s)/node(s) involved	Distant	IV	TX	N0	M1	IVB	TX	N0	M1b	Beam radiation	No	Blank(s)	0	98	No	No	Yes	No	Blank(s)	Blank(s)	30	999	0	40	1	0	0	0	988	20540	20302	20550	Esophagus	Dead (attributable to this cancer dx)
80-84 years	Male	2014	Asian or Pacific Islander	C15.4-Middle third of esophagus	154	8070	Moderately differentiated; Grade II	Positive histology	8070/3: Squamous cell carcinoma, NOS	8070/3: Squamous cell carcinoma, NOS	8050-8089: squamous cell neoplasms	7.1 Squamous cell carcinoma with variants of esophagus	Localized	Localized	Localized only	Localized	IB	T1b	N0	M0	I	T1	N0	M0	Beam radiation	Yes	Blank(s)	0	98	No	No	No	No	Blank(s)	Blank(s)	999	160	0	0	1	0	0	0	988	20550	20550	20550	Esophagus	Dead (attributable to this cancer dx)
75-79 years	Male	2011	White	C15.0-Cervical esophagus	150	8070	Poorly differentiated; Grade III	Positive histology	8070/3: Squamous cell carcinoma, NOS	8070/3: Squamous cell carcinoma, NOS	8050-8089: squamous cell neoplasms	7.1 Squamous cell carcinoma with variants of esophagus	Regional	Regional	Regional by direct extension only	Regional	IIB	T3	N0	M0	IIA	T3	N0	M0	Beam radiation	Yes	Blank(s)	0	98	No	No	No	No	Blank(s)	Blank(s)	30	450	0	0	1	0	0	0	988	20540	20302	20550	Esophagus	Dead (attributable to this cancer dx)
75-79 years	Male	2012	White	C15.5-Lower third of esophagus	155	8070	Unknown	Positive histology	8070/3: Squamous cell carcinoma, NOS	8070/3: Squamous cell carcinoma, NOS	8050-8089: squamous cell neoplasms	7.1 Squamous cell carcinoma with variants of esophagus	Distant	Distant	Distant site(s)/node(s) involved	Distant	IV	T3	N1	M1	IVB	T3	N1	M1b	Beam radiation	Yes	Blank(s)	0	98	No	No	No	Yes	Blank(s)	Blank(s)	999	450	800	40	1	0	0	100	988	20540	20440	20550	Esophagus	Dead (attributable to this cancer dx)
65-69 years	Male	2012	White	C15.4-Middle third of esophagus	154	8070	Poorly differentiated; Grade III	Positive histology	8070/3: Squamous cell carcinoma, NOS	8070/3: Squamous cell carcinoma, NOS	8050-8089: squamous cell neoplasms	7.1 Squamous cell carcinoma with variants of esophagus	Distant	Distant	Distant site(s)/node(s) involved	Distant	IIIA	T3	N1	M0	III	T3	N1	M0	Beam radiation	Yes	Blank(s)	0	98	No	No	No	No	Blank(s)	Blank(s)	55	450	305	0	0	0	0	400	988	20540	20440	20550	Alive	Alive or dead of other cause
65-69 years	Male	2011	White	C15.5-Lower third of esophagus	155	8140	Moderately differentiated; Grade II	Positive histology	8140/3: Adenocarcinoma, NOS	8140/3: Adenocarcinoma, NOS	8140-8389: adenomas and adenocarcinomas	7.2 Adenocarcinoma with variants of esophagus	Distant	Distant	Distant site(s)/node(s) involved	Distant	IV	T4a	N1	M1	IVB	T4	N1	M1b	Beam radiation	No	Blank(s)	0	98	Yes	Yes	Yes	Yes	Blank(s)	Blank(s)	25	615	100	50	1	0	3	400	988	20540	20440	20550	Esophagus	Dead (attributable to this cancer dx)
85+ years	Male	2012	White	C15.5-Lower third of esophagus	155	8140	Poorly differentiated; Grade III	Positive histology	8140/3: Adenocarcinoma, NOS	8140/3: Adenocarcinoma, NOS	8140-8389: adenomas and adenocarcinomas	7.2 Adenocarcinoma with variants of esophagus	Regional	Regional	Regional by both direct extension and lymph node involvement	Regional	IIIA	T3	N1	M0	III	T3	N1	M0	Beam radiation	Yes	Blank(s)	0	98	No	No	No	No	Blank(s)	Blank(s)	40	450	100	0	1	0	0	100	988	20540	20440	20550	Esophagus	Dead (attributable to this cancer dx)
65-69 years	Male	2012	Asian or Pacific Islander	C15.4-Middle third of esophagus	154	8070	Unknown	Positive histology	8070/3: Squamous cell carcinoma, NOS	8070/3: Squamous cell carcinoma, NOS	8050-8089: squamous cell neoplasms	7.1 Squamous cell carcinoma with variants of esophagus	Regional	Regional	Regional by direct extension only	Regional	IIA	T3	N0	M0	IIA	T3	N0	M0	Beam radiation	Yes	Blank(s)	0	98	No	No	No	No	Blank(s)	Blank(s)	80	400	0	0	1	0	0	0	988	20540	20440	20550	Esophagus	Dead (attributable to this cancer dx)
70-74 years	Male	2012	White	C15.5-Lower third of esophagus	155	8140	Moderately differentiated; Grade II	Positive histology	8140/3: Adenocarcinoma, NOS	8140/3: Adenocarcinoma, NOS	8140-8389: adenomas and adenocarcinomas	7.2 Adenocarcinoma with variants of esophagus	Regional	Regional	Regional by both direct extension and lymph node involvement	Regional	IIIA	T3	N1	M0	III	T3	N1	M0	Beam radiation	Yes	Blank(s)	0	98	No	No	No	No	Blank(s)	Blank(s)	999	450	500	0	1	0	0	400	988	20540	20302	20550	Esophagus	Dead (attributable to this cancer dx)
70-74 years	Female	2012	White	C15.4-Middle third of esophagus	154	8070	Poorly differentiated; Grade III	Positive histology	8070/3: Squamous cell carcinoma, NOS	8070/3: Squamous cell carcinoma, NOS	8050-8089: squamous cell neoplasms	7.1 Squamous cell carcinoma with variants of esophagus	Regional	Regional	Regional by both direct extension and lymph node involvement	Regional	IIIA	T3	N1	M0	III	T3	N1	M0	Beam radiation	Yes	Blank(s)	0	98	No	No	No	No	Blank(s)	Blank(s)	20	450	100	0	0	0	0	100	988	20540	20302	20550	Esophagus	Dead (attributable to this cancer dx)
70-74 years	Male	2012	White	C15.5-Lower third of esophagus	155	8140	Poorly differentiated; Grade III	Positive histology	8140/3: Adenocarcinoma, NOS	8140/3: Adenocarcinoma, NOS	8140-8389: adenomas and adenocarcinomas	7.2 Adenocarcinoma with variants of esophagus	Distant	Distant	Distant site(s)/node(s) involved	Distant	IV	TX	N1	M1	IVB	TX	N1	M1b	Beam radiation	Yes	Blank(s)	0	98	No	No	No	Yes	Blank(s)	Blank(s)	100	999	305	50	1	0	0	400	988	20540	20440	20550	Chronic Obstructive Pulmonary Disease and Allied Cond	Alive or dead of other cause
75-79 years	Female	2012	White	C15.5-Lower third of esophagus	155	8140	Moderately differentiated; Grade II	Positive histology	8140/3: Adenocarcinoma, NOS	8140/3: Adenocarcinoma, NOS	8140-8389: adenomas and adenocarcinomas	7.2 Adenocarcinoma with variants of esophagus	Regional	Regional	Regional by both direct extension and lymph node involvement	Regional	IIIA	T3	N1	M0	III	T3	N1	M0	Beam radiation	Yes	Blank(s)	0	98	No	No	No	No	Blank(s)	Blank(s)	65	400	100	0	1	0	0	100	988	20540	20440	20550	Septicemia	Alive or dead of other cause
70-74 years	Male	2012	White	C15.5-Lower third of esophagus	155	8070	Poorly differentiated; Grade III	Positive histology	8070/3: Squamous cell carcinoma, NOS	8070/3: Squamous cell carcinoma, NOS	8050-8089: squamous cell neoplasms	7.1 Squamous cell carcinoma with variants of esophagus	Regional	Regional	Regional by direct extension only	Regional	IIA	T3	N0	M0	IIA	T3	N0	M0	Beam radiation	Yes	Blank(s)	0	98	No	No	No	No	Blank(s)	Blank(s)	40	450	0	0	1	0	0	0	988	20540	20440	20550	Alive	Alive or dead of other cause
85+ years	Male	2012	White	C15.5-Lower third of esophagus	155	8140	Poorly differentiated; Grade III	Positive histology	8140/3: Adenocarcinoma, NOS	8140/3: Adenocarcinoma, NOS	8140-8389: adenomas and adenocarcinomas	7.2 Adenocarcinoma with variants of esophagus	Localized	Localized	Localized only	Localized	IIA	T2	N0	M0	IIA	T2	N0	M0	Beam radiation	No	Blank(s)	0	98	No	No	No	No	Blank(s)	Blank(s)	80	210	0	0	0	0	0	0	988	20540	20302	20550	Esophagus	Dead (attributable to this cancer dx)
65-69 years	Male	2012	Asian or Pacific Islander	C15.4-Middle third of esophagus	154	8070	Moderately differentiated; Grade II	Positive histology	8070/3: Squamous cell carcinoma, NOS	8070/3: Squamous cell carcinoma, NOS	8050-8089: squamous cell neoplasms	7.1 Squamous cell carcinoma with variants of esophagus	Localized	Localized	Localized only	Localized	IIB	T2	N0	M0	IIA	T2	N0	M0	Beam radiation	Yes	Blank(s)	0	98	No	No	No	No	Blank(s)	Blank(s)	15	200	0	0	1	1	0	0	988	20540	20440	20550	Esophagus	Dead (attributable to this cancer dx)
65-69 years	Male	2012	White	C15.3-Upper third of esophagus	153	8140	Poorly differentiated; Grade III	Positive histology	8140/3: Adenocarcinoma, NOS	8140/3: Adenocarcinoma, NOS	8140-8389: adenomas and adenocarcinomas	7.2 Adenocarcinoma with variants of esophagus	Distant	Distant	Distant site(s)/node(s) involved	Distant	IV	T1a	N1	M1	IVB	T1	N1	M1b	Beam radiation	Yes	Blank(s)	0	98	No	No	No	No	Blank(s)	Blank(s)	999	100	500	40	1	0	0	400	988	20540	20440	20550	Esophagus	Dead (attributable to this cancer dx)
70-74 years	Female	2012	White	C15.8-Overlapping lesion of esophagus	158	8070	Moderately differentiated; Grade II	Positive histology	8070/3: Squamous cell carcinoma, NOS	8070/3: Squamous cell carcinoma, NOS	8050-8089: squamous cell neoplasms	7.1 Squamous cell carcinoma with variants of esophagus	Regional	Regional	Regional by direct extension only	Regional	IIA	T3	N0	M0	IIA	T3	N0	M0	Beam radiation	Yes	Blank(s)	0	98	No	No	No	No	Blank(s)	Blank(s)	80	400	0	0	1	0	0	0	988	20540	20302	20550	Esophagus	Dead (attributable to this cancer dx)
65-69 years	Male	2012	White	C15.4-Middle third of esophagus	154	8070	Unknown	Positive histology	8070/3: Squamous cell carcinoma, NOS	8070/3: Squamous cell carcinoma, NOS	8050-8089: squamous cell neoplasms	7.1 Squamous cell carcinoma with variants of esophagus	Regional	Regional	Regional by both direct extension and lymph node involvement	Regional	IIIA	T3	N1	M0	III	T3	N1	M0	Beam radiation	Yes	Blank(s)	0	98	No	No	No	No	Blank(s)	Blank(s)	37	450	100	0	0	0	0	400	988	20540	20440	20550	Alive	Alive or dead of other cause
70-74 years	Male	2012	White	C15.1-Thoracic esophagus	151	8070	Unknown	Positive histology	8070/3: Squamous cell carcinoma, NOS	8070/3: Squamous cell carcinoma, NOS	8050-8089: squamous cell neoplasms	7.1 Squamous cell carcinoma with variants of esophagus	Regional	Regional	Regional lymph nodes involved only	Regional	IIB	T2	N1	M0	IIB	T2	N1	M0	Beam radiation	Yes	Blank(s)	0	98	No	No	No	No	Blank(s)	Blank(s)	8	200	100	0	1	0	0	100	988	20550	20440	20550	Esophagus	Dead (attributable to this cancer dx)
80-84 years	Male	2012	Asian or Pacific Islander	C15.5-Lower third of esophagus	155	8070	Moderately differentiated; Grade II	Positive histology	8070/3: Squamous cell carcinoma, NOS	8070/3: Squamous cell carcinoma, NOS	8050-8089: squamous cell neoplasms	7.1 Squamous cell carcinoma with variants of esophagus	Regional	Regional	Regional by direct extension only	Regional	IIA	T3	N0	M0	IIA	T3	N0	M0	Beam radiation	Yes	Blank(s)	0	98	No	No	No	No	Blank(s)	Blank(s)	40	450	0	0	1	0	0	0	988	20540	20440	20550	Esophagus	Dead (attributable to this cancer dx)
65-69 years	Male	2012	White	C15.5-Lower third of esophagus	155	8140	Moderately differentiated; Grade II	Positive histology	8140/3: Adenocarcinoma, NOS	8140/3: Adenocarcinoma, NOS	8140-8389: adenomas and adenocarcinomas	7.2 Adenocarcinoma with variants of esophagus	Regional	Regional	Regional by both direct extension and lymph node involvement	Regional	IIIC	T4b	N3	M0	III	T4	N1	M0	Beam radiation	Yes	Blank(s)	0	98	No	No	No	No	Blank(s)	Blank(s)	90	730	100	0	5	0	0	300	988	20550	20440	20550	Esophagus	Dead (attributable to this cancer dx)
65-69 years	Male	2012	White	C15.5-Lower third of esophagus	155	8140	Moderately differentiated; Grade II	Positive histology	8140/3: Adenocarcinoma, NOS	8140/3: Adenocarcinoma, NOS	8140-8389: adenomas and adenocarcinomas	7.2 Adenocarcinoma with variants of esophagus	Regional	Regional	Regional by direct extension only	Regional	IIB	T3	N0	M0	IIA	T3	N0	M0	Beam radiation	Yes	Blank(s)	0	98	No	No	No	No	Blank(s)	Blank(s)	29	450	0	0	1	0	0	0	988	20540	20440	20550	Diseases of Heart	Alive or dead of other cause
75-79 years	Male	2015	Black	C15.5-Lower third of esophagus	155	8070	Unknown	Positive histology	8070/3: Squamous cell carcinoma, NOS	8070/3: Squamous cell carcinoma, NOS	8050-8089: squamous cell neoplasms	7.1 Squamous cell carcinoma with variants of esophagus	Localized	Localized	Localized only	Localized	IB	T2	N0	M0	IIA	T2	N0	M0	Beam radiation	No	Blank(s)	0	98	No	No	No	No	Blank(s)	Blank(s)	999	210	0	0	1	1	0	0	988	20550	20550	20550	Esophagus	Dead (attributable to this cancer dx)
65-69 years	Male	2012	White	C15.5-Lower third of esophagus	155	8140	Moderately differentiated; Grade II	Positive histology	8140/3: Adenocarcinoma, NOS	8140/3: Adenocarcinoma, NOS	8140-8389: adenomas and adenocarcinomas	7.2 Adenocarcinoma with variants of esophagus	Regional	Regional	Regional by both direct extension and lymph node involvement	Regional	IIIA	T3	N1	M0	III	T3	N1	M0	Beam radiation	Yes	Blank(s)	0	98	No	No	No	No	Blank(s)	Blank(s)	999	400	100	0	1	0	0	400	988	20540	20440	20550	Esophagus	Dead (attributable to this cancer dx)
85+ years	Male	2012	White	C15.4-Middle third of esophagus	154	8140	Poorly differentiated; Grade III	Positive histology	8140/3: Adenocarcinoma, NOS	8140/3: Adenocarcinoma, NOS	8140-8389: adenomas and adenocarcinomas	7.2 Adenocarcinoma with variants of esophagus	Distant	Distant	Distant site(s)/node(s) involved	Distant	IV	TX	N1	M1	IVB	TX	N1	M1b	Beam radiation	No	Blank(s)	0	98	No	No	Yes	No	Blank(s)	Blank(s)	998	999	220	40	0	0	0	400	988	20540	20440	20550	Esophagus	Dead (attributable to this cancer dx)
80-84 years	Male	2012	White	C15.5-Lower third of esophagus	155	8140	Well differentiated; Grade I	Positive histology	8140/3: Adenocarcinoma, NOS	8140/3: Adenocarcinoma, NOS	8140-8389: adenomas and adenocarcinomas	7.2 Adenocarcinoma with variants of esophagus	Localized	Localized	Localized only	Localized	IB	T2	N0	M0	IIA	T2	N0	M0	Beam radiation	No	Blank(s)	0	98	No	No	No	No	Blank(s)	Blank(s)	25	200	0	0	1	1	0	0	988	20540	20440	20550	Esophagus	Dead (attributable to this cancer dx)
80-84 years	Female	2012	White	C15.3-Upper third of esophagus	153	8070	Moderately differentiated; Grade II	Positive histology	8070/3: Squamous cell carcinoma, NOS	8070/3: Squamous cell carcinoma, NOS	8050-8089: squamous cell neoplasms	7.1 Squamous cell carcinoma with variants of esophagus	Localized	Localized	Localized only	Localized	IIB	T2	N0	M0	IIA	T2	N0	M0	Beam radiation	Yes	Blank(s)	0	98	No	No	No	No	Blank(s)	Blank(s)	999	210	0	0	1	0	0	0	988	20540	20440	20550	Esophagus	Dead (attributable to this cancer dx)
65-69 years	Male	2012	White	C15.5-Lower third of esophagus	155	8070	Moderately differentiated; Grade II	Positive histology	8070/3: Squamous cell carcinoma, NOS	8070/3: Squamous cell carcinoma, NOS	8050-8089: squamous cell neoplasms	7.1 Squamous cell carcinoma with variants of esophagus	Regional	Regional	Regional by both direct extension and lymph node involvement	Regional	IIIB	T3	N2	M0	III	T3	N1	M0	Beam radiation	Yes	Blank(s)	0	98	No	No	No	No	Blank(s)	Blank(s)	28	400	100	0	1	0	0	200	988	20540	20440	20550	Esophagus	Dead (attributable to this cancer dx)
75-79 years	Female	2012	White	C15.4-Middle third of esophagus	154	8070	Moderately differentiated; Grade II	Positive histology	8070/3: Squamous cell carcinoma, NOS	8070/3: Squamous cell carcinoma, NOS	8050-8089: squamous cell neoplasms	7.1 Squamous cell carcinoma with variants of esophagus	Distant	Distant	Distant site(s)/node(s) involved	Distant	IIIA	T3	N1	M0	III	T3	N1	M0	Beam radiation	No	Blank(s)	0	98	No	No	No	No	Blank(s)	Blank(s)	999	450	305	0	1	0	0	400	988	20540	20440	20550	Esophagus	Dead (attributable to this cancer dx)
75-79 years	Female	2012	White	C15.3-Upper third of esophagus	153	8070	Unknown	Positive histology	8070/3: Squamous cell carcinoma, NOS	8070/3: Squamous cell carcinoma, NOS	8050-8089: squamous cell neoplasms	7.1 Squamous cell carcinoma with variants of esophagus	Distant	Distant	Distant site(s)/node(s) involved	Distant	IV	TX	N0	M1	IVB	TX	N0	M1b	Beam radiation	Yes	Blank(s)	0	98	No	No	No	Yes	Blank(s)	Blank(s)	43	999	0	40	0	0	0	0	988	20540	20440	20550	Esophagus	Dead (attributable to this cancer dx)
70-74 years	Male	2012	White	C15.5-Lower third of esophagus	155	8140	Unknown	Positive histology	8140/3: Adenocarcinoma, NOS	8140/3: Adenocarcinoma, NOS	8140-8389: adenomas and adenocarcinomas	7.2 Adenocarcinoma with variants of esophagus	Distant	Distant	Distant site(s)/node(s) involved	Distant	IV	T1NOS	N1	M1	IVB	T1	N1	M1b	Beam radiation	No	Blank(s)	0	98	Yes	No	Yes	Yes	Blank(s)	Blank(s)	18	300	305	40	1	0	0	100	988	20540	20440	20550	Esophagus	Dead (attributable to this cancer dx)
65-69 years	Female	2013	Black	C15.5-Lower third of esophagus	155	8140	Poorly differentiated; Grade III	Positive histology	8140/3: Adenocarcinoma, NOS	8140/3: Adenocarcinoma, NOS	8140-8389: adenomas and adenocarcinomas	7.2 Adenocarcinoma with variants of esophagus	Regional	Regional	Regional by both direct extension and lymph node involvement	Regional	IIIA	T3	N1	M0	III	T3	N1	M0	Beam radiation	Yes	Blank(s)	0	98	No	No	No	No	Blank(s)	Blank(s)	25	400	100	0	1	1	0	100	988	20540	20440	20550	Miscellaneous Malignant Cancer	Dead (attributable to this cancer dx)
75-79 years	Male	2013	White	C15.5-Lower third of esophagus	155	8140	Poorly differentiated; Grade III	Positive histology	8140/3: Adenocarcinoma, NOS	8140/3: Adenocarcinoma, NOS	8140-8389: adenomas and adenocarcinomas	7.2 Adenocarcinoma with variants of esophagus	Regional	Regional	Regional by both direct extension and lymph node involvement	Regional	IIIA	T3	N1	M0	III	T3	N1	M0	Beam radiation	Yes	Blank(s)	0	98	No	No	No	No	Blank(s)	Blank(s)	999	450	100	0	1	0	0	100	988	20540	20440	20550	Esophagus	Dead (attributable to this cancer dx)
70-74 years	Male	2013	White	C15.0-Cervical esophagus	150	8070	Unknown	Positive histology	8070/3: Squamous cell carcinoma, NOS	8070/3: Squamous cell carcinoma, NOS	8050-8089: squamous cell neoplasms	7.1 Squamous cell carcinoma with variants of esophagus	Regional	Regional	Regional by both direct extension and lymph node involvement	Regional	IIIC	T4a	N1	M0	III	T4	N1	M0	Beam radiation	Yes	Blank(s)	0	98	No	No	No	No	Blank(s)	Blank(s)	23	615	100	0	1	0	0	100	988	20540	20440	20550	Esophagus	Dead (attributable to this cancer dx)
80-84 years	Male	2013	White	C15.0-Cervical esophagus	150	8140	Well differentiated; Grade I	Positive histology	8140/3: Adenocarcinoma, NOS	8140/3: Adenocarcinoma, NOS	8140-8389: adenomas and adenocarcinomas	7.2 Adenocarcinoma with variants of esophagus	Regional	Regional	Regional by direct extension only	Regional	IIB	T3	N0	M0	IIA	T3	N0	M0	Beam radiation	Yes	Blank(s)	0	98	No	No	No	No	Blank(s)	Blank(s)	54	400	0	0	1	0	0	0	988	20540	20440	20550	Esophagus	Dead (attributable to this cancer dx)
80-84 years	Male	2013	White	C15.5-Lower third of esophagus	155	8070	Unknown	Positive histology	8070/3: Squamous cell carcinoma, NOS	8070/3: Squamous cell carcinoma, NOS	8050-8089: squamous cell neoplasms	7.1 Squamous cell carcinoma with variants of esophagus	Distant	Distant	Distant site(s)/node(s) involved	Distant	IV	T1NOS	N1	M1	IVB	T1	N1	M1b	Beam radiation	No	Blank(s)	0	98	No	No	No	Yes	Blank(s)	Blank(s)	999	300	100	40	1	0	0	100	988	20540	20440	20550	Esophagus	Dead (attributable to this cancer dx)
75-79 years	Male	2014	White	C15.4-Middle third of esophagus	154	8070	Poorly differentiated; Grade III	Positive histology	8070/3: Squamous cell carcinoma, NOS	8070/3: Squamous cell carcinoma, NOS	8050-8089: squamous cell neoplasms	7.1 Squamous cell carcinoma with variants of esophagus	Regional	Regional	Regional lymph nodes involved only	Regional	IIB	T2	N1	M0	IIB	T2	N1	M0	Beam radiation	Yes	Blank(s)	0	98	No	No	No	No	Blank(s)	Blank(s)	999	200	220	0	1	0	0	100	988	20550	20550	20550	Esophagus	Dead (attributable to this cancer dx)
75-79 years	Male	2015	Asian or Pacific Islander	C15.4-Middle third of esophagus	154	8071	Moderately differentiated; Grade II	Positive histology	8071/3: Squamous cell carcinoma, keratinizing, NOS	8071/3: Squamous cell carcinoma, keratinizing, NOS	8050-8089: squamous cell neoplasms	7.1 Squamous cell carcinoma with variants of esophagus	Regional	Regional	Regional by both direct extension and lymph node involvement	Regional	IIIA	T3	N1	M0	III	T3	N1	M0	Beam radiation	Yes	Blank(s)	0	98	No	No	No	No	Blank(s)	Blank(s)	24	450	500	0	1	0	0	400	988	20550	20550	20550	Alive	Alive or dead of other cause
65-69 years	Male	2013	White	C15.5-Lower third of esophagus	155	8140	Unknown	Positive histology	8140/3: Adenocarcinoma, NOS	8140/3: Adenocarcinoma, NOS	8140-8389: adenomas and adenocarcinomas	7.2 Adenocarcinoma with variants of esophagus	Regional	Regional	Regional by direct extension only	Regional	IIB	T3	N0	M0	IIA	T3	N0	M0	Beam radiation	Yes	Blank(s)	0	98	No	No	No	No	Blank(s)	Blank(s)	30	400	0	0	1	1	0	0	988	20540	20440	20550	Esophagus	Dead (attributable to this cancer dx)
70-74 years	Male	2013	White	C15.5-Lower third of esophagus	155	8140	Poorly differentiated; Grade III	Positive histology	8140/3: Adenocarcinoma, NOS	8140/3: Adenocarcinoma, NOS	8140-8389: adenomas and adenocarcinomas	7.2 Adenocarcinoma with variants of esophagus	Regional	Regional	Regional by both direct extension and lymph node involvement	Regional	IIIA	T3	N1	M0	III	T3	N1	M0	Beam radiation	No	Blank(s)	0	98	No	No	No	No	Blank(s)	Blank(s)	40	400	100	0	1	1	0	100	988	20540	20440	20550	Esophagus	Dead (attributable to this cancer dx)
80-84 years	Female	2013	Asian or Pacific Islander	C15.4-Middle third of esophagus	154	8070	Moderately differentiated; Grade II	Positive histology	8070/3: Squamous cell carcinoma, NOS	8070/3: Squamous cell carcinoma, NOS	8050-8089: squamous cell neoplasms	7.1 Squamous cell carcinoma with variants of esophagus	Distant	Distant	Distant site(s)/node(s) involved	Distant	IIB	T2	N1	M0	IIB	T2	N1	M0	Beam radiation	Yes	Blank(s)	0	98	No	No	No	No	Blank(s)	Blank(s)	999	210	305	0	0	0	0	400	988	20540	20440	20550	Alive	Alive or dead of other cause
80-84 years	Female	2013	White	C15.1-Thoracic esophagus	151	8140	Poorly differentiated; Grade III	Positive histology	8140/3: Adenocarcinoma, NOS	8140/3: Adenocarcinoma, NOS	8140-8389: adenomas and adenocarcinomas	7.2 Adenocarcinoma with variants of esophagus	Regional	Regional	Regional by both direct extension and lymph node involvement	Regional	IIIC	T4a	N1	M0	III	T4	N1	M0	Beam radiation	Yes	Blank(s)	0	98	No	No	No	No	Blank(s)	Blank(s)	50	615	100	0	1	0	0	100	988	20540	20440	20550	Alive	Alive or dead of other cause
85+ years	Male	2013	White	C15.5-Lower third of esophagus	155	8070	Poorly differentiated; Grade III	Positive histology	8070/3: Squamous cell carcinoma, NOS	8070/3: Squamous cell carcinoma, NOS	8050-8089: squamous cell neoplasms	7.1 Squamous cell carcinoma with variants of esophagus	Regional	Regional	Regional by both direct extension and lymph node involvement	Regional	IIIA	T3	N1	M0	III	T3	N1	M0	Beam radiation	Yes	Blank(s)	0	98	No	No	No	No	Blank(s)	Blank(s)	30	400	100	0	1	1	0	100	988	20540	20440	20550	Alive	Alive or dead of other cause
70-74 years	Female	2013	White	C15.4-Middle third of esophagus	154	8070	Moderately differentiated; Grade II	Positive histology	8070/3: Squamous cell carcinoma, NOS	8070/3: Squamous cell carcinoma, NOS	8050-8089: squamous cell neoplasms	7.1 Squamous cell carcinoma with variants of esophagus	Distant	Distant	Distant site(s)/node(s) involved	Distant	IV	T3	N2	M1	IVB	T3	N1	M1b	Beam radiation	Yes	Blank(s)	1	1	No	No	No	Yes	Blank(s)	Blank(s)	39	400	100	50	1	0	1	200	988	20540	20440	20550	Esophagus	Dead (attributable to this cancer dx)
75-79 years	Female	2013	Asian or Pacific Islander	C15.4-Middle third of esophagus	154	8070	Poorly differentiated; Grade III	Positive histology	8070/3: Squamous cell carcinoma, NOS	8070/3: Squamous cell carcinoma, NOS	8050-8089: squamous cell neoplasms	7.1 Squamous cell carcinoma with variants of esophagus	Regional	Regional	Regional lymph nodes involved only	Regional	IIB	T2	N1	M0	IIB	T2	N1	M0	Beam radiation	Yes	Blank(s)	0	98	No	No	No	No	Blank(s)	Blank(s)	999	200	100	0	1	0	0	100	988	20540	20440	20550	Esophagus	Dead (attributable to this cancer dx)
70-74 years	Female	2013	Asian or Pacific Islander	C15.3-Upper third of esophagus	153	8071	Well differentiated; Grade I	Positive histology	8071/3: Squamous cell carcinoma, keratinizing, NOS	8071/3: Squamous cell carcinoma, keratinizing, NOS	8050-8089: squamous cell neoplasms	7.1 Squamous cell carcinoma with variants of esophagus	Localized	Localized	Localized only	Localized	IIA	T2	N0	M0	IIA	T2	N0	M0	Beam radiation	Yes	Blank(s)	0	98	No	No	No	No	Blank(s)	Blank(s)	30	210	0	0	1	0	0	0	988	20550	20440	20550	Alive	Alive or dead of other cause
70-74 years	Male	2013	Black	C15.4-Middle third of esophagus	154	8070	Poorly differentiated; Grade III	Positive histology	8070/3: Squamous cell carcinoma, NOS	8070/3: Squamous cell carcinoma, NOS	8050-8089: squamous cell neoplasms	7.1 Squamous cell carcinoma with variants of esophagus	Regional	Regional	Regional by direct extension only	Regional	IIB	T3	N0	M0	IIA	T3	N0	M0	Beam radiation	Yes	Blank(s)	0	98	No	No	No	No	Blank(s)	Blank(s)	999	450	0	0	1	0	0	0	988	20540	20440	20550	Esophagus	Dead (attributable to this cancer dx)
75-79 years	Male	2013	White	C15.5-Lower third of esophagus	155	8140	Poorly differentiated; Grade III	Positive histology	8140/3: Adenocarcinoma, NOS	8140/3: Adenocarcinoma, NOS	8140-8389: adenomas and adenocarcinomas	7.2 Adenocarcinoma with variants of esophagus	Distant	Distant	Distant site(s)/node(s) involved	Distant	IV	T1b	N3	M1	IVB	T1	N1	M1b	Beam radiation	No	Blank(s)	0	98	No	Yes	Yes	No	Blank(s)	Blank(s)	25	160	100	50	2	0	2	300	988	20540	20440	20550	Esophagus	Dead (attributable to this cancer dx)
85+ years	Female	2013	Asian or Pacific Islander	C15.1-Thoracic esophagus	151	8070	Unknown	Positive histology	8070/3: Squamous cell carcinoma, NOS	8070/3: Squamous cell carcinoma, NOS	8050-8089: squamous cell neoplasms	7.1 Squamous cell carcinoma with variants of esophagus	Regional	Regional	Regional by direct extension only	Regional	IIA	T3	N0	M0	IIA	T3	N0	M0	Beam radiation	Yes	Blank(s)	0	98	No	No	No	No	Blank(s)	Blank(s)	17	400	0	0	1	0	0	0	988	20540	20440	20550	Esophagus	Dead (attributable to this cancer dx)
70-74 years	Male	2013	Asian or Pacific Islander	C15.5-Lower third of esophagus	155	8071	Moderately differentiated; Grade II	Positive histology	8071/3: Squamous cell carcinoma, keratinizing, NOS	8071/3: Squamous cell carcinoma, keratinizing, NOS	8050-8089: squamous cell neoplasms	7.1 Squamous cell carcinoma with variants of esophagus	Regional	Regional	Regional lymph nodes involved only	Regional	IIB	T2	N1	M0	IIB	T2	N1	M0	Beam radiation	Yes	Blank(s)	0	98	No	No	No	No	Blank(s)	Blank(s)	50	210	100	0	1	0	0	400	988	20540	20440	20550	Esophagus	Dead (attributable to this cancer dx)
75-79 years	Male	2013	Asian or Pacific Islander	C15.5-Lower third of esophagus	155	8070	Moderately differentiated; Grade II	Positive histology	8070/3: Squamous cell carcinoma, NOS	8070/3: Squamous cell carcinoma, NOS	8050-8089: squamous cell neoplasms	7.1 Squamous cell carcinoma with variants of esophagus	Localized	Localized	Localized only	Localized	IB	T1NOS	N0	M0	I	T1	N0	M0	Beam radiation	Yes	Blank(s)	0	98	No	No	No	No	Blank(s)	Blank(s)	48	300	0	0	0	0	0	0	988	20540	20440	20550	Esophagus	Dead (attributable to this cancer dx)
85+ years	Female	2013	White	C15.5-Lower third of esophagus	155	8140	Poorly differentiated; Grade III	Positive histology	8140/3: Adenocarcinoma, NOS	8140/3: Adenocarcinoma, NOS	8140-8389: adenomas and adenocarcinomas	7.2 Adenocarcinoma with variants of esophagus	Regional	Regional	Regional by direct extension only	Regional	IIB	T3	N0	M0	IIA	T3	N0	M0	Beam radiation	No	Blank(s)	0	98	No	No	No	No	Blank(s)	Blank(s)	999	450	0	0	1	0	0	0	988	20540	20440	20550	Esophagus	Dead (attributable to this cancer dx)
85+ years	Male	2013	White	C15.5-Lower third of esophagus	155	8140	Unknown	Positive histology	8140/3: Adenocarcinoma, NOS	8140/3: Adenocarcinoma, NOS	8140-8389: adenomas and adenocarcinomas	7.2 Adenocarcinoma with variants of esophagus	Localized	Localized	Localized only	Localized	IB	T2	N0	M0	IIA	T2	N0	M0	Beam radiation	No	Blank(s)	0	98	No	No	No	No	Blank(s)	Blank(s)	31	200	0	0	1	0	0	0	988	20540	20440	20550	Esophagus	Dead (attributable to this cancer dx)
70-74 years	Male	2013	White	C15.1-Thoracic esophagus	151	8070	Poorly differentiated; Grade III	Positive histology	8070/3: Squamous cell carcinoma, NOS	8070/3: Squamous cell carcinoma, NOS	8050-8089: squamous cell neoplasms	7.1 Squamous cell carcinoma with variants of esophagus	Distant	Distant	Distant site(s)/node(s) involved	Distant	IV	T1NOS	N1	M1	IVB	T1	N1	M1b	Beam radiation	Yes	Blank(s)	0	98	Yes	No	No	No	Blank(s)	Blank(s)	15	300	305	40	1	0	0	400	988	20540	20440	20550	Esophagus	Dead (attributable to this cancer dx)
85+ years	Male	2014	White	C15.5-Lower third of esophagus	155	8140	Poorly differentiated; Grade III	Positive histology	8140/3: Adenocarcinoma, NOS	8140/3: Adenocarcinoma, NOS	8140-8389: adenomas and adenocarcinomas	7.2 Adenocarcinoma with variants of esophagus	Localized	Localized	Localized only	Localized	IB	T1NOS	N0	M0	I	T1	N0	M0	Beam radiation	Yes	Blank(s)	0	98	No	No	No	No	Blank(s)	Blank(s)	999	300	0	0	1	0	0	0	988	20550	20440	20550	Esophagus	Dead (attributable to this cancer dx)
65-69 years	Male	2014	White	C15.5-Lower third of esophagus	155	8140	Poorly differentiated; Grade III	Positive histology	8140/3: Adenocarcinoma, NOS	8140/3: Adenocarcinoma, NOS	8140-8389: adenomas and adenocarcinomas	7.2 Adenocarcinoma with variants of esophagus	Regional	Regional	Regional by both direct extension and lymph node involvement	Regional	IIIB	T3	N2	M0	III	T3	N1	M0	Beam radiation	Yes	Blank(s)	0	98	No	No	No	No	Blank(s)	Blank(s)	40	450	610	0	1	0	0	200	988	20550	20440	20550	Esophagus	Dead (attributable to this cancer dx)
65-69 years	Male	2014	White	C15.4-Middle third of esophagus	154	8070	Poorly differentiated; Grade III	Positive histology	8070/3: Squamous cell carcinoma, NOS	8070/3: Squamous cell carcinoma, NOS	8050-8089: squamous cell neoplasms	7.1 Squamous cell carcinoma with variants of esophagus	Regional	Regional	Regional by direct extension only	Regional	IIB	T3	N0	M0	IIA	T3	N0	M0	Beam radiation	Yes	Blank(s)	1	0	No	No	No	No	Blank(s)	Blank(s)	51	450	0	0	1	0	0	0	988	20550	20440	20550	Alive	Alive or dead of other cause
85+ years	Male	2013	White	C15.0-Cervical esophagus	150	8140	Poorly differentiated; Grade III	Positive exfoliative cytology, no positive histology	8140/3: Adenocarcinoma, NOS	8140/3: Adenocarcinoma, NOS	8140-8389: adenomas and adenocarcinomas	7.2 Adenocarcinoma with variants of esophagus	Distant	Distant	Distant site(s)/node(s) involved	Distant	IV	T4b	N1	M1	IVB	T4	N1	M1b	Beam radiation	Yes	Blank(s)	0	98	Yes	No	No	No	Blank(s)	Blank(s)	70	720	100	50	0	0	3	400	988	20550	20440	20550	Esophagus	Dead (attributable to this cancer dx)
70-74 years	Male	2014	Asian or Pacific Islander	C15.8-Overlapping lesion of esophagus	158	8070	Unknown	Positive histology	8070/3: Squamous cell carcinoma, NOS	8070/3: Squamous cell carcinoma, NOS	8050-8089: squamous cell neoplasms	7.1 Squamous cell carcinoma with variants of esophagus	Distant	Distant	Distant site(s)/node(s) involved	Distant	IV	T3	N1	M1	IVB	T3	N1	M1b	Beam radiation	Yes	Blank(s)	0	98	No	No	No	Yes	Blank(s)	Blank(s)	65	400	100	40	1	1	0	100	988	20550	20550	20550	Esophagus	Dead (attributable to this cancer dx)
75-79 years	Female	2014	Asian or Pacific Islander	C15.4-Middle third of esophagus	154	8070	Unknown	Positive histology	8070/3: Squamous cell carcinoma, NOS	8070/3: Squamous cell carcinoma, NOS	8050-8089: squamous cell neoplasms	7.1 Squamous cell carcinoma with variants of esophagus	Distant	Distant	Distant site(s)/node(s) involved	Distant	IIB	T1NOS	N1	M0	IIB	T1	N1	M0	Beam radiation	Yes	Blank(s)	0	98	No	No	No	No	Blank(s)	Blank(s)	12	300	305	0	1	0	0	400	988	20550	20550	20550	Alive	Alive or dead of other cause
65-69 years	Female	2014	Black	C15.4-Middle third of esophagus	154	8070	Unknown	Positive histology	8070/3: Squamous cell carcinoma, NOS	8070/3: Squamous cell carcinoma, NOS	8050-8089: squamous cell neoplasms	7.1 Squamous cell carcinoma with variants of esophagus	Regional	Regional	Regional by direct extension only	Regional	IIA	T3	N0	M0	IIA	T3	N0	M0	Beam radiation	No	Blank(s)	0	98	No	No	No	No	Blank(s)	Blank(s)	990	400	0	0	1	0	0	0	988	20550	20550	20550	Esophagus	Dead (attributable to this cancer dx)
70-74 years	Female	2014	Asian or Pacific Islander	C15.4-Middle third of esophagus	154	8070	Moderately differentiated; Grade II	Positive histology	8070/3: Squamous cell carcinoma, NOS	8070/3: Squamous cell carcinoma, NOS	8050-8089: squamous cell neoplasms	7.1 Squamous cell carcinoma with variants of esophagus	Regional	Regional	Regional by both direct extension and lymph node involvement	Regional	IIIA	T3	N1	M0	III	T3	N1	M0	Beam radiation	Yes	Blank(s)	0	98	No	No	No	No	Blank(s)	Blank(s)	60	450	100	0	1	0	0	400	988	20550	20550	20550	Esophagus	Dead (attributable to this cancer dx)
70-74 years	Female	2013	White	C15.3-Upper third of esophagus	153	8070	Unknown	Positive histology	8070/3: Squamous cell carcinoma, NOS	8070/3: Squamous cell carcinoma, NOS	8050-8089: squamous cell neoplasms	7.1 Squamous cell carcinoma with variants of esophagus	Regional	Regional	Regional by both direct extension and lymph node involvement	Distant	IIIA	T3	N1	M0	III	T3	N1	M0	Beam radiation	Yes	Blank(s)	0	98	No	No	No	No	Blank(s)	Blank(s)	60	400	200	0	1	0	0	400	988	20550	20440	20550	Esophagus	Dead (attributable to this cancer dx)
70-74 years	Male	2014	White	C15.0-Cervical esophagus	150	8070	Unknown	Positive histology	8070/3: Squamous cell carcinoma, NOS	8070/3: Squamous cell carcinoma, NOS	8050-8089: squamous cell neoplasms	7.1 Squamous cell carcinoma with variants of esophagus	Regional	Regional	Regional by both direct extension and lymph node involvement	Regional	IIIA	T3	N1	M0	III	T3	N1	M0	Beam radiation	Yes	Blank(s)	0	98	No	No	No	No	Blank(s)	Blank(s)	30	450	100	0	1	0	0	100	988	20550	20550	20550	Esophagus	Dead (attributable to this cancer dx)
70-74 years	Male	2014	White	C15.4-Middle third of esophagus	154	8070	Unknown	Positive histology	8070/3: Squamous cell carcinoma, NOS	8070/3: Squamous cell carcinoma, NOS	8050-8089: squamous cell neoplasms	7.1 Squamous cell carcinoma with variants of esophagus	Distant	Distant	Distant site(s)/node(s) involved	Distant	IIIA	T2	N2	M0	IVB	T2	N0	M1b	Beam radiation	Yes	Blank(s)	0	98	No	No	No	No	Blank(s)	Blank(s)	18	200	265	0	1	0	0	200	988	20550	20550	20550	Alive	Alive or dead of other cause
70-74 years	Male	2014	Black	C15.4-Middle third of esophagus	154	8070	Poorly differentiated; Grade III	Positive histology	8070/3: Squamous cell carcinoma, NOS	8070/3: Squamous cell carcinoma, NOS	8050-8089: squamous cell neoplasms	7.1 Squamous cell carcinoma with variants of esophagus	Regional	Regional	Regional by direct extension only	Regional	IIB	T3	N0	M0	IIA	T3	N0	M0	Beam radiation	Yes	Blank(s)	0	98	No	No	No	No	Blank(s)	Blank(s)	90	450	0	0	1	0	0	0	988	20550	20550	20550	Esophagus	Dead (attributable to this cancer dx)
65-69 years	Male	2014	White	C15.4-Middle third of esophagus	154	8140	Unknown	Positive histology	8140/3: Adenocarcinoma, NOS	8140/3: Adenocarcinoma, NOS	8140-8389: adenomas and adenocarcinomas	7.2 Adenocarcinoma with variants of esophagus	Localized	Localized	Localized only	Localized	IB	T2	N0	M0	IIA	T2	N0	M0	Beam radiation	Yes	Blank(s)	0	98	No	No	No	No	Blank(s)	Blank(s)	65	200	0	0	1	0	0	0	988	20550	20550	20550	Nephritis, Nephrotic Syndrome and Nephrosis	Alive or dead of other cause
70-74 years	Male	2014	Asian or Pacific Islander	C15.5-Lower third of esophagus	155	8070	Poorly differentiated; Grade III	Positive histology	8070/3: Squamous cell carcinoma, NOS	8070/3: Squamous cell carcinoma, NOS	8050-8089: squamous cell neoplasms	7.1 Squamous cell carcinoma with variants of esophagus	Distant	Distant	Distant site(s)/node(s) involved	Distant	IV	T2	N2	M1	IVB	T2	N1	M1b	Beam radiation	No	Blank(s)	0	98	Yes	No	No	No	Blank(s)	Blank(s)	71	210	500	40	0	0	0	200	988	20550	20550	20550	Esophagus	Dead (attributable to this cancer dx)
85+ years	Female	2014	White	C15.1-Thoracic esophagus	151	8070	Moderately differentiated; Grade II	Positive histology	8070/3: Squamous cell carcinoma, NOS	8070/3: Squamous cell carcinoma, NOS	8050-8089: squamous cell neoplasms	7.1 Squamous cell carcinoma with variants of esophagus	Regional	Regional	Regional by direct extension only	Regional	IIB	T3	N0	M0	IIA	T3	N0	M0	Beam radiation	Yes	Blank(s)	0	98	No	No	No	No	Blank(s)	Blank(s)	15	400	0	0	0	0	0	0	988	20550	20550	20550	Alive	Alive or dead of other cause
85+ years	Male	2014	White	C15.5-Lower third of esophagus	155	8070	Well differentiated; Grade I	Positive histology	8070/3: Squamous cell carcinoma, NOS	8070/3: Squamous cell carcinoma, NOS	8050-8089: squamous cell neoplasms	7.1 Squamous cell carcinoma with variants of esophagus	Regional	Regional	Regional by both direct extension and lymph node involvement	Regional	IIIA	T3	N1	M0	III	T3	N1	M0	Beam radiation	No	Blank(s)	0	98	No	No	No	No	Blank(s)	Blank(s)	30	450	100	0	1	0	0	100	988	20550	20550	20550	Esophagus	Dead (attributable to this cancer dx)
80-84 years	Male	2014	White	C15.5-Lower third of esophagus	155	8140	Unknown	Positive histology	8140/3: Adenocarcinoma, NOS	8140/3: Adenocarcinoma, NOS	8140-8389: adenomas and adenocarcinomas	7.2 Adenocarcinoma with variants of esophagus	Distant	Distant	Distant site(s)/node(s) involved	Distant	IV	T3	N1	M1	IVB	T3	N1	M1b	Beam radiation	No	Blank(s)	0	98	No	No	Yes	No	Blank(s)	Blank(s)	40	400	100	40	1	1	0	100	988	20550	20550	20550	Esophagus	Dead (attributable to this cancer dx)
75-79 years	Male	2014	Black	C15.3-Upper third of esophagus	153	8070	Poorly differentiated; Grade III	Positive histology	8070/3: Squamous cell carcinoma, NOS	8070/3: Squamous cell carcinoma, NOS	8050-8089: squamous cell neoplasms	7.1 Squamous cell carcinoma with variants of esophagus	Distant	Distant	Distant site(s)/node(s) involved	Distant	UNK Stage	TX	N1	M0	IVA	TX	N1	M1a	Beam radiation	No	Blank(s)	0	98	No	No	No	No	Blank(s)	Blank(s)	60	999	255	0	1	0	0	400	988	20550	20550	20550	Esophagus	Dead (attributable to this cancer dx)
85+ years	Male	2014	Asian or Pacific Islander	C15.5-Lower third of esophagus	155	8140	Unknown	Positive histology	8140/3: Adenocarcinoma, NOS	8140/3: Adenocarcinoma, NOS	8140-8389: adenomas and adenocarcinomas	7.2 Adenocarcinoma with variants of esophagus	Regional	Regional	Regional by both direct extension and lymph node involvement	Regional	IIIC	T4a	N1	M0	III	T4	N1	M0	Beam radiation	Yes	Blank(s)	0	98	No	No	No	No	Blank(s)	Blank(s)	60	710	100	0	0	0	0	100	988	20550	20550	20550	Esophagus	Dead (attributable to this cancer dx)
75-79 years	Female	2014	Black	C15.5-Lower third of esophagus	155	8070	Moderately differentiated; Grade II	Positive histology	8070/3: Squamous cell carcinoma, NOS	8070/3: Squamous cell carcinoma, NOS	8050-8089: squamous cell neoplasms	7.1 Squamous cell carcinoma with variants of esophagus	Distant	Distant	Distant site(s)/node(s) involved	Distant	UNK Stage	TX	N1	M0	IVB	TX	N0	M1b	Beam radiation	No	Blank(s)	0	98	No	No	No	No	Blank(s)	Blank(s)	20	999	265	0	1	0	0	400	988	20550	20550	20550	Esophagus	Dead (attributable to this cancer dx)
70-74 years	Male	2014	White	C15.5-Lower third of esophagus	155	8140	Moderately differentiated; Grade II	Positive histology	8140/3: Adenocarcinoma, NOS	8140/3: Adenocarcinoma, NOS	8140-8389: adenomas and adenocarcinomas	7.2 Adenocarcinoma with variants of esophagus	Regional	Regional	Regional by both direct extension and lymph node involvement	Regional	IIIC	T4a	N2	M0	III	T4	N1	M0	Beam radiation	Yes	Blank(s)	0	98	No	No	No	No	Blank(s)	Blank(s)	12	615	610	0	1	0	0	200	988	20550	20550	20550	Esophagus	Dead (attributable to this cancer dx)
65-69 years	Male	2014	White	C15.5-Lower third of esophagus	155	8140	Unknown	Positive histology	8140/3: Adenocarcinoma, NOS	8140/3: Adenocarcinoma, NOS	8140-8389: adenomas and adenocarcinomas	7.2 Adenocarcinoma with variants of esophagus	Distant	Distant	Distant site(s)/node(s) involved	Distant	IV	T1a	N0	M1	IVB	T1	N0	M1b	Beam radiation	Yes	Blank(s)	0	98	Yes	Yes	Yes	Yes	Blank(s)	Blank(s)	48	110	0	40	1	0	0	0	988	20550	20550	20550	Esophagus	Dead (attributable to this cancer dx)
80-84 years	Male	2014	White	C15.5-Lower third of esophagus	155	8140	Unknown	Positive histology	8140/3: Adenocarcinoma, NOS	8140/3: Adenocarcinoma, NOS	8140-8389: adenomas and adenocarcinomas	7.2 Adenocarcinoma with variants of esophagus	Distant	Distant	Distant site(s)/node(s) involved	Distant	IIIA	T3	N1	M0	III	T3	N1	M0	Beam radiation	Yes	Blank(s)	0	98	No	No	No	No	Blank(s)	Blank(s)	40	400	305	0	1	0	0	400	988	20550	20550	20550	Alive	Alive or dead of other cause
80-84 years	Male	2014	Asian or Pacific Islander	C15.1-Thoracic esophagus	151	8070	Poorly differentiated; Grade III	Positive histology	8070/3: Squamous cell carcinoma, NOS	8070/3: Squamous cell carcinoma, NOS	8050-8089: squamous cell neoplasms	7.1 Squamous cell carcinoma with variants of esophagus	Distant	Distant	Distant site(s)/node(s) involved	Distant	IIIC	T3	N3	M0	IVB	T3	N1	M1b	Beam radiation	Yes	Blank(s)	0	98	No	No	No	No	Blank(s)	Blank(s)	110	400	330	0	1	0	0	300	988	20550	20550	20550	Esophagus	Dead (attributable to this cancer dx)
75-79 years	Male	2014	White	C15.5-Lower third of esophagus	155	8140	Moderately differentiated; Grade II	Positive histology	8140/3: Adenocarcinoma, NOS	8140/3: Adenocarcinoma, NOS	8140-8389: adenomas and adenocarcinomas	7.2 Adenocarcinoma with variants of esophagus	Distant	Distant	Distant site(s)/node(s) involved	Distant	IV	T1NOS	N2	M1	IVB	T1	N1	M1b	Beam radiation	No	Blank(s)	0	98	No	No	Yes	Yes	Blank(s)	Blank(s)	30	300	100	40	1	0	0	200	988	20550	20550	20550	Esophagus	Dead (attributable to this cancer dx)
70-74 years	Male	2014	White	C15.5-Lower third of esophagus	155	8140	Poorly differentiated; Grade III	Positive histology	8140/3: Adenocarcinoma, NOS	8140/3: Adenocarcinoma, NOS	8140-8389: adenomas and adenocarcinomas	7.2 Adenocarcinoma with variants of esophagus	Distant	Distant	Distant site(s)/node(s) involved	Distant	IIIB	T3	N2	M0	III	T3	N1	M0	Beam radiation	Yes	Blank(s)	0	98	No	No	No	No	Blank(s)	Blank(s)	50	400	305	0	1	1	0	200	988	20550	20550	20550	Esophagus	Dead (attributable to this cancer dx)
80-84 years	Female	2014	White	C15.5-Lower third of esophagus	155	8140	Poorly differentiated; Grade III	Positive histology	8140/3: Adenocarcinoma, NOS	8140/3: Adenocarcinoma, NOS	8140-8389: adenomas and adenocarcinomas	7.2 Adenocarcinoma with variants of esophagus	Regional	Regional	Regional by both direct extension and lymph node involvement	Regional	IIIB	T3	N2	M0	III	T3	N1	M0	Beam radiation	No	Blank(s)	0	98	No	No	No	No	Blank(s)	Blank(s)	80	400	100	0	1	1	0	200	988	20550	20550	20550	Esophagus	Dead (attributable to this cancer dx)
65-69 years	Male	2015	White	C15.5-Lower third of esophagus	155	8140	Unknown	Positive histology	8140/3: Adenocarcinoma, NOS	8140/3: Adenocarcinoma, NOS	8140-8389: adenomas and adenocarcinomas	7.2 Adenocarcinoma with variants of esophagus	Distant	Distant	Distant site(s)/node(s) involved	Distant	IV	TX	N1	M1	IVB	TX	N1	M1b	Beam radiation	Yes	Blank(s)	0	98	No	No	Yes	Yes	Blank(s)	Blank(s)	70	999	305	50	1	0	3	400	988	20550	20550	20550	Esophagus	Dead (attributable to this cancer dx)
70-74 years	Female	2015	White	C15.4-Middle third of esophagus	154	8070	Moderately differentiated; Grade II	Positive histology	8070/3: Squamous cell carcinoma, NOS	8070/3: Squamous cell carcinoma, NOS	8050-8089: squamous cell neoplasms	7.1 Squamous cell carcinoma with variants of esophagus	Distant	Distant	Distant site(s)/node(s) involved	Distant	IIIC	T4b	N1	M0	IVA	T4	N1	M1a	Beam radiation	Yes	Blank(s)	0	98	No	No	No	No	Blank(s)	Blank(s)	60	730	310	0	1	0	0	400	988	20550	20550	20550	Esophagus	Dead (attributable to this cancer dx)
75-79 years	Female	2015	White	C15.8-Overlapping lesion of esophagus	158	8071	Moderately differentiated; Grade II	Positive histology	8071/3: Squamous cell carcinoma, keratinizing, NOS	8071/3: Squamous cell carcinoma, keratinizing, NOS	8050-8089: squamous cell neoplasms	7.1 Squamous cell carcinoma with variants of esophagus	Regional	Regional	Regional by both direct extension and lymph node involvement	Regional	IIIA	T3	N1	M0	III	T3	N1	M0	Beam radiation	Yes	Blank(s)	0	98	No	No	No	No	Blank(s)	Blank(s)	40	450	100	0	1	0	0	100	988	20550	20550	20550	Alive	Alive or dead of other cause
65-69 years	Male	2015	White	C15.5-Lower third of esophagus	155	8140	Poorly differentiated; Grade III	Positive histology	8140/3: Adenocarcinoma, NOS	8140/3: Adenocarcinoma, NOS	8140-8389: adenomas and adenocarcinomas	7.2 Adenocarcinoma with variants of esophagus	Localized	Localized	Localized only	Localized	IIA	T2	N0	M0	IIA	T2	N0	M0	Beam radiation	Yes	Blank(s)	0	98	No	No	No	No	Blank(s)	Blank(s)	30	200	0	0	1	1	0	0	988	20550	20550	20550	Alive	Alive or dead of other cause
80-84 years	Male	2015	Asian or Pacific Islander	C15.5-Lower third of esophagus	155	8140	Moderately differentiated; Grade II	Positive histology	8140/3: Adenocarcinoma, NOS	8140/3: Adenocarcinoma, NOS	8140-8389: adenomas and adenocarcinomas	7.2 Adenocarcinoma with variants of esophagus	Localized	Localized	Localized only	Localized	IB	T2	N0	M0	IIA	T2	N0	M0	Beam radiation	No	Blank(s)	0	98	No	No	No	No	Blank(s)	Blank(s)	27	210	0	0	1	0	0	0	988	20550	20550	20550	Esophagus	Dead (attributable to this cancer dx)
70-74 years	Male	2014	White	C15.5-Lower third of esophagus	155	8140	Unknown	Positive histology	8140/3: Adenocarcinoma, NOS	8140/3: Adenocarcinoma, NOS	8140-8389: adenomas and adenocarcinomas	7.2 Adenocarcinoma with variants of esophagus	Distant	Distant	Distant site(s)/node(s) involved	Distant	IV	T4a	N0	M1	IVB	T4	N0	M1b	Beam radiation	Yes	Blank(s)	0	98	No	No	Yes	No	Blank(s)	Blank(s)	30	615	0	40	1	0	0	0	988	20550	20550	20550	Esophagus	Dead (attributable to this cancer dx)
65-69 years	Male	2015	White	C15.5-Lower third of esophagus	155	8140	Poorly differentiated; Grade III	Positive histology	8140/3: Adenocarcinoma, NOS	8140/3: Adenocarcinoma, NOS	8140-8389: adenomas and adenocarcinomas	7.2 Adenocarcinoma with variants of esophagus	Localized	Localized	Localized only	Localized	IIA	T2	N0	M0	IIA	T2	N0	M0	Beam radiation	Yes	Blank(s)	1	0	No	No	No	No	Blank(s)	Blank(s)	40	210	0	0	1	1	0	0	988	20550	20550	20550	Alive	Alive or dead of other cause
85+ years	Male	2015	White	C15.5-Lower third of esophagus	155	8140	Poorly differentiated; Grade III	Positive histology	8140/3: Adenocarcinoma, NOS	8140/3: Adenocarcinoma, NOS	8140-8389: adenomas and adenocarcinomas	7.2 Adenocarcinoma with variants of esophagus	Localized	Localized	Localized only	Localized	IB	T1NOS	N0	M0	I	T1	N0	M0	Beam radiation	No	Blank(s)	0	98	No	No	No	No	Blank(s)	Blank(s)	999	300	0	0	1	0	0	0	988	20550	20550	20550	Other Cause of Death	Alive or dead of other cause
70-74 years	Male	2015	White	C15.5-Lower third of esophagus	155	8140	Unknown	Positive histology	8140/3: Adenocarcinoma, NOS	8140/3: Adenocarcinoma, NOS	8140-8389: adenomas and adenocarcinomas	7.2 Adenocarcinoma with variants of esophagus	Distant	Distant	Distant site(s)/node(s) involved	Distant	IV	T4a	N1	M1	IVB	T4	N1	M1b	Beam radiation	No	Blank(s)	0	98	Yes	No	Yes	No	Blank(s)	Blank(s)	70	615	500	40	1	0	0	400	988	20550	20550	20550	Esophagus	Dead (attributable to this cancer dx)
85+ years	Male	2015	White	C15.5-Lower third of esophagus	155	8140	Moderately differentiated; Grade II	Positive histology	8140/3: Adenocarcinoma, NOS	8140/3: Adenocarcinoma, NOS	8140-8389: adenomas and adenocarcinomas	7.2 Adenocarcinoma with variants of esophagus	Localized	Localized	Localized only	Localized	IA	T1a	N0	M0	I	T1	N0	M0	Beam radiation	Yes	Blank(s)	0	98	No	No	No	No	Blank(s)	Blank(s)	40	110	0	0	1	0	0	0	988	20550	20550	20550	Esophagus	Dead (attributable to this cancer dx)
70-74 years	Male	2015	White	C15.5-Lower third of esophagus	155	8075	Moderately differentiated; Grade II	Positive histology	8075/3: Squamous cell carcinoma, adenoid	8075/3: Squamous cell carcinoma, adenoid	8050-8089: squamous cell neoplasms	7.1 Squamous cell carcinoma with variants of esophagus	Regional	Regional	Regional lymph nodes involved only	Regional	IIB	T2	N1	M0	IIB	T2	N1	M0	Beam radiation	Yes	Blank(s)	0	98	No	No	No	No	Blank(s)	Blank(s)	999	210	500	0	1	0	0	400	988	20550	20550	20550	Esophagus	Dead (attributable to this cancer dx)
65-69 years	Male	2015	White	C15.5-Lower third of esophagus	155	8140	Moderately differentiated; Grade II	Positive histology	8140/3: Adenocarcinoma, NOS	8140/3: Adenocarcinoma, NOS	8140-8389: adenomas and adenocarcinomas	7.2 Adenocarcinoma with variants of esophagus	Regional	Regional	Regional by both direct extension and lymph node involvement	Regional	IIIA	T3	N1	M0	III	T3	N1	M0	Beam radiation	Yes	Blank(s)	0	98	No	No	No	No	Blank(s)	Blank(s)	80	400	100	0	0	0	0	100	988	20550	20550	20550	Esophagus	Dead (attributable to this cancer dx)
75-79 years	Male	2015	White	C15.5-Lower third of esophagus	155	8140	Moderately differentiated; Grade II	Positive histology	8140/3: Adenocarcinoma, NOS	8140/3: Adenocarcinoma, NOS	8140-8389: adenomas and adenocarcinomas	7.2 Adenocarcinoma with variants of esophagus	Localized	Localized	Localized only	Localized	IA	T1NOS	N0	M0	I	T1	N0	M0	Beam radiation	Yes	Blank(s)	0	98	No	No	No	No	Blank(s)	Blank(s)	999	300	0	0	1	0	0	0	988	20550	20550	20550	Esophagus	Dead (attributable to this cancer dx)
85+ years	Male	2015	Asian or Pacific Islander	C15.5-Lower third of esophagus	155	8140	Moderately differentiated; Grade II	Positive histology	8140/3: Adenocarcinoma, NOS	8140/3: Adenocarcinoma, NOS	8140-8389: adenomas and adenocarcinomas	7.2 Adenocarcinoma with variants of esophagus	Distant	Distant	Distant site(s)/node(s) involved	Distant	IV	T1NOS	N1	M1	IVB	T1	N1	M1b	Beam radiation	No	Blank(s)	0	98	No	Yes	No	No	Blank(s)	Blank(s)	50	300	500	40	1	0	0	400	988	20550	20550	20550	Stomach	Dead (attributable to this cancer dx)
80-84 years	Male	2015	White	C15.4-Middle third of esophagus	154	8070	Unknown	Positive histology	8070/3: Squamous cell carcinoma, NOS	8070/3: Squamous cell carcinoma, NOS	8050-8089: squamous cell neoplasms	7.1 Squamous cell carcinoma with variants of esophagus	Distant	Distant	Distant site(s)/node(s) involved	Distant	IIIC	T1NOS	N3	M0	IIB	T1	N1	M0	Beam radiation	No	Blank(s)	0	98	No	No	No	No	Blank(s)	Blank(s)	999	170	305	0	1	0	0	300	988	20550	20550	20550	Esophagus	Dead (attributable to this cancer dx)
80-84 years	Male	2015	White	C15.4-Middle third of esophagus	154	8071	Well differentiated; Grade I	Positive histology	8071/3: Squamous cell carcinoma, keratinizing, NOS	8071/3: Squamous cell carcinoma, keratinizing, NOS	8050-8089: squamous cell neoplasms	7.1 Squamous cell carcinoma with variants of esophagus	Distant	Distant	Distant site(s)/node(s) involved	Distant	IIIC	T3	N3	M0	IVB	T3	N1	M1b	Beam radiation	Yes	Blank(s)	0	98	No	No	No	No	Blank(s)	Blank(s)	70	400	270	0	1	0	0	300	988	20550	20550	20550	Other Cause of Death	Dead (attributable to this cancer dx)
85+ years	Male	2015	White	C15.8-Overlapping lesion of esophagus	158	8140	Poorly differentiated; Grade III	Positive histology	8140/3: Adenocarcinoma, NOS	8140/3: Adenocarcinoma, NOS	8140-8389: adenomas and adenocarcinomas	7.2 Adenocarcinoma with variants of esophagus	Regional	Regional	Regional by both direct extension and lymph node involvement	Regional	IIIA	T3	N1	M0	III	T3	N1	M0	Beam radiation	Yes	Blank(s)	0	98	No	No	No	No	Blank(s)	Blank(s)	999	450	100	0	1	0	0	100	988	20550	20550	20550	Esophagus	Dead (attributable to this cancer dx)
80-84 years	Male	2015	Asian or Pacific Islander	C15.4-Middle third of esophagus	154	8070	Unknown	Positive histology	8070/3: Squamous cell carcinoma, NOS	8070/3: Squamous cell carcinoma, NOS	8050-8089: squamous cell neoplasms	7.1 Squamous cell carcinoma with variants of esophagus	Localized	Localized	Localized only	Localized	IIA	T2	N0	M0	IIA	T2	N0	M0	Beam radiation	No	Blank(s)	0	98	No	No	No	No	Blank(s)	Blank(s)	999	210	0	0	0	0	0	0	988	20550	20550	20550	Alive	Alive or dead of other cause
65-69 years	Male	2015	Asian or Pacific Islander	C15.4-Middle third of esophagus	154	8070	Moderately differentiated; Grade II	Positive histology	8070/3: Squamous cell carcinoma, NOS	8070/3: Squamous cell carcinoma, NOS	8050-8089: squamous cell neoplasms	7.1 Squamous cell carcinoma with variants of esophagus	Distant	Distant	Distant site(s)/node(s) involved	Distant	IIIB	T3	N2	M0	III	T3	N1	M0	Beam radiation	Yes	Blank(s)	0	98	No	No	No	No	Blank(s)	Blank(s)	50	400	305	0	1	0	0	200	988	20550	20550	20550	Esophagus	Dead (attributable to this cancer dx)
75-79 years	Female	2015	White	C15.4-Middle third of esophagus	154	8140	Moderately differentiated; Grade II	Positive histology	8140/3: Adenocarcinoma, NOS	8140/3: Adenocarcinoma, NOS	8140-8389: adenomas and adenocarcinomas	7.2 Adenocarcinoma with variants of esophagus	Localized	Localized	Localized only	Localized	IB	T2	N0	M0	IIA	T2	N0	M0	Beam radiation	Yes	Blank(s)	0	98	No	No	No	No	Blank(s)	Blank(s)	42	210	0	0	1	0	0	0	988	20550	20550	20550	Alive	Alive or dead of other cause
75-79 years	Male	2015	White	C15.4-Middle third of esophagus	154	8071	Moderately differentiated; Grade II	Positive histology	8071/3: Squamous cell carcinoma, keratinizing, NOS	8071/3: Squamous cell carcinoma, keratinizing, NOS	8050-8089: squamous cell neoplasms	7.1 Squamous cell carcinoma with variants of esophagus	Localized	Localized	Localized only	Localized	IIB	T2	N0	M0	IIA	T2	N0	M0	Beam radiation	Yes	Blank(s)	0	98	No	No	No	No	Blank(s)	Blank(s)	20	200	0	0	1	0	0	0	988	20550	20550	20550	Esophagus	Dead (attributable to this cancer dx)
65-69 years	Female	2015	Asian or Pacific Islander	C15.1-Thoracic esophagus	151	8070	Poorly differentiated; Grade III	Positive histology	8070/3: Squamous cell carcinoma, NOS	8070/3: Squamous cell carcinoma, NOS	8050-8089: squamous cell neoplasms	7.1 Squamous cell carcinoma with variants of esophagus	Regional	Regional	Regional lymph nodes involved only	Regional	IIB	T1NOS	N1	M0	IIB	T1	N1	M0	Beam radiation	Yes	Blank(s)	0	98	No	No	No	No	Blank(s)	Blank(s)	70	300	100	0	1	0	0	400	988	20550	20550	20550	Esophagus	Dead (attributable to this cancer dx)
70-74 years	Male	2015	Asian or Pacific Islander	C15.5-Lower third of esophagus	155	8140	Poorly differentiated; Grade III	Positive histology	8140/3: Adenocarcinoma, NOS	8140/3: Adenocarcinoma, NOS	8140-8389: adenomas and adenocarcinomas	7.2 Adenocarcinoma with variants of esophagus	Distant	Distant	Distant site(s)/node(s) involved	Distant	IV	T1NOS	N0	M1	IVB	T1	N0	M1b	Beam radiation	Yes	Blank(s)	0	98	No	No	Yes	No	Blank(s)	Blank(s)	51	300	0	40	0	0	0	0	988	20550	20550	20550	Alive	Alive or dead of other cause
75-79 years	Male	2015	White	C15.5-Lower third of esophagus	155	8070	Poorly differentiated; Grade III	Positive histology	8070/3: Squamous cell carcinoma, NOS	8070/3: Squamous cell carcinoma, NOS	8050-8089: squamous cell neoplasms	7.1 Squamous cell carcinoma with variants of esophagus	Regional	Regional	Regional by both direct extension and lymph node involvement	Regional	IIIC	T3	N3	M0	III	T3	N1	M0	Beam radiation	Yes	Blank(s)	95	0	No	No	No	No	Blank(s)	Blank(s)	55	450	710	0	1	0	0	400	988	20550	20550	20550	Esophagus	Dead (attributable to this cancer dx)
85+ years	Female	2015	White	C15.0-Cervical esophagus	150	8070	Moderately differentiated; Grade II	Positive histology	8070/3: Squamous cell carcinoma, NOS	8070/3: Squamous cell carcinoma, NOS	8050-8089: squamous cell neoplasms	7.1 Squamous cell carcinoma with variants of esophagus	Regional	Regional	Regional lymph nodes involved only	Regional	IIB	T2	N1	M0	IIB	T2	N1	M0	Beam radiation	Yes	Blank(s)	0	98	No	No	No	No	Blank(s)	Blank(s)	50	210	560	0	1	0	0	0	988	20550	20550	20550	Alive	Alive or dead of other cause
75-79 years	Male	2015	White	C15.5-Lower third of esophagus	155	8140	Unknown	Positive histology	8140/3: Adenocarcinoma, NOS	8140/3: Adenocarcinoma, NOS	8140-8389: adenomas and adenocarcinomas	7.2 Adenocarcinoma with variants of esophagus	Regional	Regional	Regional by both direct extension and lymph node involvement	Regional	IIIA	T3	N1	M0	III	T3	N1	M0	Beam radiation	Yes	Blank(s)	0	98	No	No	No	No	Blank(s)	Blank(s)	30	400	100	0	0	0	0	100	988	20550	20550	20550	Alive	Alive or dead of other cause
85+ years	Male	2015	Asian or Pacific Islander	C15.4-Middle third of esophagus	154	8070	Unknown	Positive histology	8070/3: Squamous cell carcinoma, NOS	8070/3: Squamous cell carcinoma, NOS	8050-8089: squamous cell neoplasms	7.1 Squamous cell carcinoma with variants of esophagus	Regional	Regional	Regional by both direct extension and lymph node involvement	Regional	IIIC	T4b	N1	M0	III	T4	N1	M0	Beam radiation	Yes	Blank(s)	0	98	No	No	No	No	Blank(s)	Blank(s)	999	730	800	0	1	1	0	100	988	20550	20550	20550	Esophagus	Dead (attributable to this cancer dx)
75-79 years	Male	2015	White	C15.5-Lower third of esophagus	155	8140	Unknown	Positive histology	8140/3: Adenocarcinoma, NOS	8140/3: Adenocarcinoma, NOS	8140-8389: adenomas and adenocarcinomas	7.2 Adenocarcinoma with variants of esophagus	Regional	Regional	Regional by both direct extension and lymph node involvement	Regional	IIIB	T3	N2	M0	III	T3	N1	M0	Beam radiation	Yes	Blank(s)	0	98	No	No	No	No	Blank(s)	Blank(s)	30	400	100	0	1	1	0	200	988	20550	20550	20550	Diseases of Heart	Alive or dead of other cause
80-84 years	Female	2015	White	C15.5-Lower third of esophagus	155	8140	Poorly differentiated; Grade III	Positive histology	8140/3: Adenocarcinoma, NOS	8140/3: Adenocarcinoma, NOS	8140-8389: adenomas and adenocarcinomas	7.2 Adenocarcinoma with variants of esophagus	Regional	Regional	Regional by both direct extension and lymph node involvement	Regional	IIIA	T3	N1	M0	III	T3	N1	M0	Beam radiation	Yes	Blank(s)	0	98	No	No	No	No	Blank(s)	Blank(s)	999	400	100	0	1	0	0	100	988	20550	20550	20550	Esophagus	Dead (attributable to this cancer dx)
70-74 years	Female	2015	White	C15.5-Lower third of esophagus	155	8070	Moderately differentiated; Grade II	Positive histology	8070/3: Squamous cell carcinoma, NOS	8070/3: Squamous cell carcinoma, NOS	8050-8089: squamous cell neoplasms	7.1 Squamous cell carcinoma with variants of esophagus	Distant	Distant	Distant site(s)/node(s) involved	Distant	IIIB	T3	N2	M0	IVB	T3	N1	M1b	Beam radiation	Yes	Blank(s)	0	98	No	No	No	No	Blank(s)	Blank(s)	50	400	270	0	1	1	0	200	988	20550	20550	20550	Esophagus	Dead (attributable to this cancer dx)
85+ years	Male	2015	Asian or Pacific Islander	C15.5-Lower third of esophagus	155	8140	Poorly differentiated; Grade III	Positive histology	8140/3: Adenocarcinoma, NOS	8140/3: Adenocarcinoma, NOS	8140-8389: adenomas and adenocarcinomas	7.2 Adenocarcinoma with variants of esophagus	Distant	Distant	Distant site(s)/node(s) involved	Distant	IIB	T1NOS	N1	M0	IVA	T1	N1	M1a	Beam radiation	No	Blank(s)	0	98	No	No	No	No	Blank(s)	Blank(s)	100	300	255	0	0	0	0	100	988	20550	20550	20550	Alive	Alive or dead of other cause
65-69 years	Female	2015	White	C15.3-Upper third of esophagus	153	8070	Moderately differentiated; Grade II	Positive histology	8070/3: Squamous cell carcinoma, NOS	8070/3: Squamous cell carcinoma, NOS	8050-8089: squamous cell neoplasms	7.1 Squamous cell carcinoma with variants of esophagus	Localized	Localized	Localized only	Localized	IB	T1NOS	N0	M0	I	T1	N0	M0	Beam radiation	Yes	Blank(s)	0	98	No	No	No	No	Blank(s)	Blank(s)	15	300	0	0	0	0	0	0	988	20550	20550	20550	Alive	Alive or dead of other cause
80-84 years	Male	2015	White	C15.5-Lower third of esophagus	155	8140	Moderately differentiated; Grade II	Positive histology	8140/3: Adenocarcinoma, NOS	8140/3: Adenocarcinoma, NOS	8140-8389: adenomas and adenocarcinomas	7.2 Adenocarcinoma with variants of esophagus	Regional	Regional	Regional by direct extension only	Regional	IIB	T3	N0	M0	IIA	T3	N0	M0	Beam radiation	Yes	Blank(s)	0	98	No	No	No	No	Blank(s)	Blank(s)	65	400	0	0	1	0	0	0	988	20550	20550	20550	Chronic Obstructive Pulmonary Disease and Allied Cond	Alive or dead of other cause
85+ years	Female	2004	White	C15.4-Middle third of esophagus	154	8070	Moderately differentiated; Grade II	Positive histology	8070/3: Squamous cell carcinoma, NOS	8070/3: Squamous cell carcinoma, NOS	8050-8089: squamous cell neoplasms	7.1 Squamous cell carcinoma with variants of esophagus	Regional	Regional	Regional by direct extension only	Regional	Blank(s)	Blank(s)	Blank(s)	Blank(s)	III	T4	N0	M0	Beam radiation	No	Blank(s)	0	98	Blank(s)	Blank(s)	Blank(s)	Blank(s)	Blank(s)	Blank(s)	64	730	0	0	1	0	0	988	988	20550	10100	20550	Miscellaneous Malignant Cancer	Dead (attributable to this cancer dx)
75-79 years	Female	2008	White	C15.5-Lower third of esophagus	155	8140	Moderately differentiated; Grade II	Positive histology	8140/3: Adenocarcinoma, NOS	8140/3: Adenocarcinoma, NOS	8140-8389: adenomas and adenocarcinomas	7.2 Adenocarcinoma with variants of esophagus	Distant	Distant	Distant site(s)/node(s) involved	Distant	Blank(s)	Blank(s)	Blank(s)	Blank(s)	IVB	TX	NX	M1b	Beam radiation	No	Blank(s)	0	98	Blank(s)	Blank(s)	Blank(s)	Blank(s)	Blank(s)	Blank(s)	999	999	999	40	1	0	0	988	988	20510	10401	20550	Esophagus	Dead (attributable to this cancer dx)
65-69 years	Female	2015	White	C15.4-Middle third of esophagus	154	8070	Moderately differentiated; Grade II	Positive histology	8070/3: Squamous cell carcinoma, NOS	8070/3: Squamous cell carcinoma, NOS	8050-8089: squamous cell neoplasms	7.1 Squamous cell carcinoma with variants of esophagus	Regional	Regional	Regional by direct extension only	Regional	IIB	T3	N0	M0	IIA	T3	N0	M0	Beam radiation	Yes	Blank(s)	0	98	No	No	No	No	Blank(s)	Blank(s)	20	400	0	0	1	0	0	0	988	20550	20550	20550	Esophagus	Dead (attributable to this cancer dx)
85+ years	Female	2008	White	C15.5-Lower third of esophagus	155	8140	Moderately differentiated; Grade II	Positive histology	8140/3: Adenocarcinoma, NOS	8140/3: Adenocarcinoma, NOS	8140-8389: adenomas and adenocarcinomas	7.2 Adenocarcinoma with variants of esophagus	Regional	Regional	Regional by both direct extension and lymph node involvement	Regional	Blank(s)	Blank(s)	Blank(s)	Blank(s)	III	T3	N1	M0	Beam radiation	No	Blank(s)	0	98	Blank(s)	Blank(s)	Blank(s)	Blank(s)	Blank(s)	Blank(s)	998	400	100	0	1	0	0	988	988	20510	10401	20550	Esophagus	Dead (attributable to this cancer dx)
75-79 years	Female	2013	White	C15.5-Lower third of esophagus	155	8140	Moderately differentiated; Grade II	Positive histology	8140/3: Adenocarcinoma, NOS	8140/3: Adenocarcinoma, NOS	8140-8389: adenomas and adenocarcinomas	7.2 Adenocarcinoma with variants of esophagus	Distant	Distant	Distant site(s)/node(s) involved	Distant	IV	T2	N2	M1	IVB	T2	N0	M1b	Beam radiation	Yes	Blank(s)	0	98	No	No	No	No	Blank(s)	Blank(s)	999	200	265	40	1	0	0	200	988	20540	20440	20550	Alive	Alive or dead of other cause
80-84 years	Male	2004	White	C15.5-Lower third of esophagus	155	8070	Poorly differentiated; Grade III	Positive histology	8070/3: Squamous cell carcinoma, NOS	8070/3: Squamous cell carcinoma, NOS	8050-8089: squamous cell neoplasms	7.1 Squamous cell carcinoma with variants of esophagus	Regional	Regional	Regional by both direct extension and lymph node involvement	Regional	Blank(s)	Blank(s)	Blank(s)	Blank(s)	III	T3	N1	M0	Beam radiation	No	Blank(s)	0	98	Blank(s)	Blank(s)	Blank(s)	Blank(s)	Blank(s)	Blank(s)	13	400	100	0	0	0	0	988	988	20510	10100	20550	Esophagus	Dead (attributable to this cancer dx)
85+ years	Female	2007	White	C15.0-Cervical esophagus	150	8070	Moderately differentiated; Grade II	Positive histology	8070/3: Squamous cell carcinoma, NOS	8070/3: Squamous cell carcinoma, NOS	8050-8089: squamous cell neoplasms	7.1 Squamous cell carcinoma with variants of esophagus	Regional	Regional	Regional by direct extension only	Regional	Blank(s)	Blank(s)	Blank(s)	Blank(s)	IIA	T3	N0	M0	Beam radiation	No	Blank(s)	0	98	Blank(s)	Blank(s)	Blank(s)	Blank(s)	Blank(s)	Blank(s)	25	400	0	0	0	0	0	988	988	20510	10300	20550	Esophagus	Dead (attributable to this cancer dx)
70-74 years	Female	2014	White	C15.5-Lower third of esophagus	155	8071	Poorly differentiated; Grade III	Positive histology	8071/3: Squamous cell carcinoma, keratinizing, NOS	8071/3: Squamous cell carcinoma, keratinizing, NOS	8050-8089: squamous cell neoplasms	7.1 Squamous cell carcinoma with variants of esophagus	Regional	Regional	Regional by direct extension only	Regional	IIIC	T4b	N0	M0	III	T4	N0	M0	Beam radiation	Yes	Blank(s)	0	98	No	No	No	No	Blank(s)	Blank(s)	60	730	0	0	1	0	0	0	988	20550	20550	20550	Alive	Alive or dead of other cause
80-84 years	Male	2005	White	C15.5-Lower third of esophagus	155	8070	Poorly differentiated; Grade III	Positive histology	8070/3: Squamous cell carcinoma, NOS	8070/3: Squamous cell carcinoma, NOS	8050-8089: squamous cell neoplasms	7.1 Squamous cell carcinoma with variants of esophagus	Regional	Regional	Regional by both direct extension and lymph node involvement	Regional	Blank(s)	Blank(s)	Blank(s)	Blank(s)	III	T3	N1	M0	Beam radiation	No	Blank(s)	0	98	Blank(s)	Blank(s)	Blank(s)	Blank(s)	Blank(s)	Blank(s)	60	400	100	0	1	0	0	988	988	20510	10300	20550	Esophagus	Dead (attributable to this cancer dx)
80-84 years	Female	2009	White	C15.5-Lower third of esophagus	155	8140	Moderately differentiated; Grade II	Positive histology	8140/3: Adenocarcinoma, NOS	8140/3: Adenocarcinoma, NOS	8140-8389: adenomas and adenocarcinomas	7.2 Adenocarcinoma with variants of esophagus	Distant	Distant	Distant site(s)/node(s) involved	Distant	Blank(s)	Blank(s)	Blank(s)	Blank(s)	IVB	T4	N0	M1b	Beam radiation	Yes	Blank(s)	0	98	Blank(s)	Blank(s)	Blank(s)	Blank(s)	Blank(s)	Blank(s)	999	660	250	40	1	0	0	400	988	20520	20200	20550	Esophagus	Dead (attributable to this cancer dx)
70-74 years	Male	2004	White	C15.5-Lower third of esophagus	155	8140	Moderately differentiated; Grade II	Positive histology	8140/3: Adenocarcinoma, NOS	8140/3: Adenocarcinoma, NOS	8140-8389: adenomas and adenocarcinomas	7.2 Adenocarcinoma with variants of esophagus	Distant	Distant	Distant site(s)/node(s) involved	Distant	Blank(s)	Blank(s)	Blank(s)	Blank(s)	IVB	T1	N0	M1b	Beam radiation	Yes	Blank(s)	0	98	Blank(s)	Blank(s)	Blank(s)	Blank(s)	Blank(s)	Blank(s)	999	300	0	40	1	0	0	988	988	20510	10200	20550	Esophagus	Dead (attributable to this cancer dx)
80-84 years	Female	2013	White	C15.1-Thoracic esophagus	151	8070	Poorly differentiated; Grade III	Positive histology	8070/3: Squamous cell carcinoma, NOS	8070/3: Squamous cell carcinoma, NOS	8050-8089: squamous cell neoplasms	7.1 Squamous cell carcinoma with variants of esophagus	Localized	Localized	Localized only	Localized	IB	T1NOS	N0	M0	I	T1	N0	M0	Beam radiation	Yes	Blank(s)	0	98	No	No	No	No	Blank(s)	Blank(s)	999	300	0	0	1	0	0	0	988	20540	20440	20550	Other Cause of Death	Alive or dead of other cause
70-74 years	Female	2007	White	C15.5-Lower third of esophagus	155	8070	Unknown	Positive histology	8070/3: Squamous cell carcinoma, NOS	8070/3: Squamous cell carcinoma, NOS	8050-8089: squamous cell neoplasms	7.1 Squamous cell carcinoma with variants of esophagus	Distant	Distant	Distant site(s)/node(s) involved	Distant	Blank(s)	Blank(s)	Blank(s)	Blank(s)	IVA	T1	N0	M1a	Beam radiation	Yes	Blank(s)	0	98	Blank(s)	Blank(s)	Blank(s)	Blank(s)	Blank(s)	Blank(s)	999	110	0	11	1	0	0	988	988	20510	10300	20550	Esophagus	Dead (attributable to this cancer dx)
85+ years	Male	2014	White	C15.4-Middle third of esophagus	154	8070	Unknown	Positive histology	8070/3: Squamous cell carcinoma, NOS	8070/3: Squamous cell carcinoma, NOS	8050-8089: squamous cell neoplasms	7.1 Squamous cell carcinoma with variants of esophagus	Regional	Regional	Regional lymph nodes involved only	Regional	IIB	T2	N1	M0	IIB	T2	N1	M0	Beam radiation	Yes	Blank(s)	0	98	No	No	No	No	Blank(s)	Blank(s)	16	210	100	0	0	0	0	100	988	20550	20550	20550	Alive	Alive or dead of other cause
70-74 years	Female	2011	White	C15.3-Upper third of esophagus	153	8072	Moderately differentiated; Grade II	Positive histology	8072/3: Squamous cell carcinoma, large cell, nonkeratinizing, NOS	8072/3: Squamous cell carcinoma, large cell, nonkeratinizing, NOS	8050-8089: squamous cell neoplasms	7.1 Squamous cell carcinoma with variants of esophagus	Localized	Localized	Localized only	Localized	IB	T1a	N0	M0	I	T1	N0	M0	Beam radiation	Yes	Blank(s)	0	98	No	No	No	No	Blank(s)	Blank(s)	999	100	0	0	1	0	0	0	988	20540	20302	20550	Alive	Alive or dead of other cause
85+ years	Female	2010	White	C15.5-Lower third of esophagus	155	8140	Poorly differentiated; Grade III	Positive histology	8140/3: Adenocarcinoma, NOS	8140/3: Adenocarcinoma, NOS	8140-8389: adenomas and adenocarcinomas	7.2 Adenocarcinoma with variants of esophagus	Distant	Distant	Distant site(s)/node(s) involved	Distant	IIIA	T3	N1	M0	III	T3	N1	M0	Beam radiation	Yes	Blank(s)	0	98	No	No	No	No	Blank(s)	Blank(s)	70	400	305	0	0	0	0	100	988	20530	20200	20550	Cerebrovascular Diseases	Alive or dead of other cause
65-69 years	Female	2013	White	C15.4-Middle third of esophagus	154	8070	Poorly differentiated; Grade III	Positive histology	8070/3: Squamous cell carcinoma, NOS	8070/3: Squamous cell carcinoma, NOS	8050-8089: squamous cell neoplasms	7.1 Squamous cell carcinoma with variants of esophagus	Regional	Regional	Regional by direct extension only	Regional	IIB	T3	N0	M0	IIA	T3	N0	M0	Beam radiation	Yes	Blank(s)	0	98	No	No	No	No	Blank(s)	Blank(s)	30	450	0	0	1	0	0	0	988	20540	20440	20550	Esophagus	Dead (attributable to this cancer dx)
85+ years	Male	2009	Black	C15.3-Upper third of esophagus	153	8070	Poorly differentiated; Grade III	Positive histology	8070/3: Squamous cell carcinoma, NOS	8070/3: Squamous cell carcinoma, NOS	8050-8089: squamous cell neoplasms	7.1 Squamous cell carcinoma with variants of esophagus	Regional	Regional	Regional lymph nodes involved only	Regional	Blank(s)	Blank(s)	Blank(s)	Blank(s)	IIB	T2	N1	M0	Beam radiation	No	Blank(s)	0	98	Blank(s)	Blank(s)	Blank(s)	Blank(s)	Blank(s)	Blank(s)	30	200	100	0	1	0	0	100	988	20520	10401	20550	Diabetes Mellitus	Alive or dead of other cause
80-84 years	Male	2014	White	C15.5-Lower third of esophagus	155	8140	Poorly differentiated; Grade III	Positive histology	8140/3: Adenocarcinoma, NOS	8140/3: Adenocarcinoma, NOS	8140-8389: adenomas and adenocarcinomas	7.2 Adenocarcinoma with variants of esophagus	Regional	Regional	Regional by both direct extension and lymph node involvement	Regional	IIIC	T4NOS	N1	M0	III	T4	N1	M0	Beam radiation	Yes	Blank(s)	0	98	No	No	No	No	Blank(s)	Blank(s)	999	815	560	0	1	1	0	100	988	20550	20440	20550	Esophagus	Dead (attributable to this cancer dx)
75-79 years	Female	2008	White	C15.4-Middle third of esophagus	154	8070	Unknown	Positive histology	8070/3: Squamous cell carcinoma, NOS	8070/3: Squamous cell carcinoma, NOS	8050-8089: squamous cell neoplasms	7.1 Squamous cell carcinoma with variants of esophagus	Regional	Regional	Regional by both direct extension and lymph node involvement	Regional	Blank(s)	Blank(s)	Blank(s)	Blank(s)	III	T3	N1	M0	Beam radiation	Yes	Blank(s)	0	98	Blank(s)	Blank(s)	Blank(s)	Blank(s)	Blank(s)	Blank(s)	999	400	100	0	0	0	0	988	988	20510	10401	20550	Esophagus	Dead (attributable to this cancer dx)
80-84 years	Male	2011	White	C15.4-Middle third of esophagus	154	8070	Unknown	Positive histology	8070/3: Squamous cell carcinoma, NOS	8070/3: Squamous cell carcinoma, NOS	8050-8089: squamous cell neoplasms	7.1 Squamous cell carcinoma with variants of esophagus	Regional	Regional	Regional by both direct extension and lymph node involvement	Regional	IIIA	T3	N1	M0	III	T3	N1	M0	Beam radiation	Yes	Blank(s)	0	98	No	No	No	No	Blank(s)	Blank(s)	41	450	100	0	1	0	0	100	988	20540	20302	20550	Esophagus	Dead (attributable to this cancer dx)
85+ years	Male	2007	White	C15.5-Lower third of esophagus	155	8140	Moderately differentiated; Grade II	Positive histology	8140/3: Adenocarcinoma, NOS	8140/3: Adenocarcinoma, NOS	8140-8389: adenomas and adenocarcinomas	7.2 Adenocarcinoma with variants of esophagus	Localized	Localized	Localized only	Localized	Blank(s)	Blank(s)	Blank(s)	Blank(s)	IIA	T2	N0	M0	Beam radiation	Yes	Blank(s)	0	98	Blank(s)	Blank(s)	Blank(s)	Blank(s)	Blank(s)	Blank(s)	999	200	0	0	1	0	0	988	988	20510	10300	20550	Esophagus	Dead (attributable to this cancer dx)
85+ years	Male	2015	White	C15.5-Lower third of esophagus	155	8140	Unknown	Positive histology	8140/3: Adenocarcinoma, NOS	8140/3: Adenocarcinoma, NOS	8140-8389: adenomas and adenocarcinomas	7.2 Adenocarcinoma with variants of esophagus	Localized	Localized	Localized only	Localized	IB	T2	N0	M0	IIA	T2	N0	M0	Beam radiation	Yes	Blank(s)	0	98	No	No	No	No	Blank(s)	Blank(s)	999	210	0	0	0	0	0	0	988	20550	20550	20550	Other Cause of Death	Alive or dead of other cause
80-84 years	Male	2012	Asian or Pacific Islander	C15.5-Lower third of esophagus	155	8140	Moderately differentiated; Grade II	Positive histology	8140/3: Adenocarcinoma, NOS	8140/3: Adenocarcinoma, NOS	8140-8389: adenomas and adenocarcinomas	7.2 Adenocarcinoma with variants of esophagus	Regional	Regional	Regional by both direct extension and lymph node involvement	Regional	IIIC	T4a	N1	M0	III	T4	N1	M0	Beam radiation	Yes	Blank(s)	99	99	No	No	No	No	Blank(s)	Blank(s)	999	615	100	0	0	0	0	100	988	20530	20302	20550	Esophagus	Dead (attributable to this cancer dx)
75-79 years	Female	2012	White	C15.5-Lower third of esophagus	155	8144	Moderately differentiated; Grade II	Positive histology	8144/3: Adenocarcinoma, intestinal type	8144/3: Adenocarcinoma, intestinal type	8140-8389: adenomas and adenocarcinomas	7.2 Adenocarcinoma with variants of esophagus	Distant	Distant	Distant site(s)/node(s) involved	Distant	IV	TX	N0	M1	IVB	TX	N0	M1b	Beam radiation	Yes	Blank(s)	0	98	Yes	No	No	No	Blank(s)	Blank(s)	30	999	0	40	1	0	0	0	988	20540	20440	20550	Esophagus	Dead (attributable to this cancer dx)
70-74 years	Male	2012	White	C15.4-Middle third of esophagus	154	8140	Unknown	Positive histology	8140/3: Adenocarcinoma, NOS	8140/3: Adenocarcinoma, NOS	8140-8389: adenomas and adenocarcinomas	7.2 Adenocarcinoma with variants of esophagus	Localized	Localized	Localized only	Localized	IA	T1NOS	N0	M0	I	T1	N0	M0	Beam radiation	Yes	Blank(s)	0	98	No	No	No	No	Blank(s)	Blank(s)	999	170	0	0	1	0	0	999	988	20540	20440	20550	Alive	Alive or dead of other cause
70-74 years	Male	2004	White	C15.4-Middle third of esophagus	154	8140	Unknown	Positive histology	8140/3: Adenocarcinoma, NOS	8140/3: Adenocarcinoma, NOS	8140-8389: adenomas and adenocarcinomas	7.2 Adenocarcinoma with variants of esophagus	Regional	Regional	Regional lymph nodes involved only	Regional	Blank(s)	Blank(s)	Blank(s)	Blank(s)	IIB	T1	N1	M0	Beam radiation	No	Blank(s)	0	98	Blank(s)	Blank(s)	Blank(s)	Blank(s)	Blank(s)	Blank(s)	999	300	100	0	1	0	0	988	988	20510	10200	20550	Other Cause of Death	Alive or dead of other cause
80-84 years	Female	2007	White	C15.5-Lower third of esophagus	155	8070	Poorly differentiated; Grade III	Positive histology	8070/3: Squamous cell carcinoma, NOS	8070/3: Squamous cell carcinoma, NOS	8050-8089: squamous cell neoplasms	7.1 Squamous cell carcinoma with variants of esophagus	Localized	Localized	Localized only	Localized	Blank(s)	Blank(s)	Blank(s)	Blank(s)	I	T1	N0	M0	Beam radiation	No	Blank(s)	0	98	Blank(s)	Blank(s)	Blank(s)	Blank(s)	Blank(s)	Blank(s)	70	300	0	0	1	0	0	988	988	20510	10300	20550	Esophagus	Dead (attributable to this cancer dx)
80-84 years	Male	2010	White	C15.3-Upper third of esophagus	153	8070	Poorly differentiated; Grade III	Positive histology	8070/3: Squamous cell carcinoma, NOS	8070/3: Squamous cell carcinoma, NOS	8050-8089: squamous cell neoplasms	7.1 Squamous cell carcinoma with variants of esophagus	Localized	Localized	Localized only	Localized	IB	T1NOS	N0	M0	I	T1	N0	M0	Beam radiation	Yes	Blank(s)	0	98	No	No	No	No	Blank(s)	Blank(s)	999	300	0	0	0	0	0	0	988	20530	20200	20550	Alive	Alive or dead of other cause
65-69 years	Female	2006	Black	C15.4-Middle third of esophagus	154	8074	Poorly differentiated; Grade III	Positive histology	8074/3: Squamous cell carcinoma, spindle cell	8074/3: Squamous cell carcinoma, spindle cell	8050-8089: squamous cell neoplasms	7.1 Squamous cell carcinoma with variants of esophagus	Regional	Regional	Regional by both direct extension and lymph node involvement	Regional	Blank(s)	Blank(s)	Blank(s)	Blank(s)	III	T3	N1	M0	Beam radiation	No	Blank(s)	0	98	Blank(s)	Blank(s)	Blank(s)	Blank(s)	Blank(s)	Blank(s)	999	400	100	0	1	0	0	988	988	20510	10200	20550	Tongue	Alive or dead of other cause
80-84 years	Male	2006	White	C15.5-Lower third of esophagus	155	8140	Moderately differentiated; Grade II	Positive histology	8140/3: Adenocarcinoma, NOS	8140/3: Adenocarcinoma, NOS	8140-8389: adenomas and adenocarcinomas	7.2 Adenocarcinoma with variants of esophagus	Localized	Localized	Localized only	Localized	Blank(s)	Blank(s)	Blank(s)	Blank(s)	IIA	T2	N0	M0	Beam radiation	No	Blank(s)	0	98	Blank(s)	Blank(s)	Blank(s)	Blank(s)	Blank(s)	Blank(s)	999	200	0	0	1	0	0	988	988	20510	10200	20550	Esophagus	Dead (attributable to this cancer dx)
70-74 years	Male	2005	White	C15.3-Upper third of esophagus	153	8070	Moderately differentiated; Grade II	Positive histology	8070/3: Squamous cell carcinoma, NOS	8070/3: Squamous cell carcinoma, NOS	8050-8089: squamous cell neoplasms	7.1 Squamous cell carcinoma with variants of esophagus	Regional	Regional	Regional by direct extension only	Regional	Blank(s)	Blank(s)	Blank(s)	Blank(s)	III	T4	NX	M0	Beam radiation	No	Blank(s)	0	98	Blank(s)	Blank(s)	Blank(s)	Blank(s)	Blank(s)	Blank(s)	999	650	999	0	1	9	0	988	988	20510	10200	20550	Esophagus	Dead (attributable to this cancer dx)
75-79 years	Male	2004	White	C15.5-Lower third of esophagus	155	8070	Poorly differentiated; Grade III	Positive histology	8070/3: Squamous cell carcinoma, NOS	8070/3: Squamous cell carcinoma, NOS	8050-8089: squamous cell neoplasms	7.1 Squamous cell carcinoma with variants of esophagus	Regional	Regional	Regional by both direct extension and lymph node involvement	Regional	Blank(s)	Blank(s)	Blank(s)	Blank(s)	III	T3	N1	M0	Beam radiation	Yes	Blank(s)	0	98	Blank(s)	Blank(s)	Blank(s)	Blank(s)	Blank(s)	Blank(s)	999	400	100	0	0	0	0	988	988	20510	10003	20550	Chronic Obstructive Pulmonary Disease and Allied Cond	Alive or dead of other cause
80-84 years	Male	2007	White	C15.5-Lower third of esophagus	155	8140	Poorly differentiated; Grade III	Positive histology	8140/3: Adenocarcinoma, NOS	8140/3: Adenocarcinoma, NOS	8140-8389: adenomas and adenocarcinomas	7.2 Adenocarcinoma with variants of esophagus	Distant	Distant	Distant site(s)/node(s) involved	Distant	Blank(s)	Blank(s)	Blank(s)	Blank(s)	IVB	T3	N1	M1b	Beam radiation	Yes	Blank(s)	0	98	Blank(s)	Blank(s)	Blank(s)	Blank(s)	Blank(s)	Blank(s)	999	400	100	40	1	0	0	988	988	20540	10300	20550	Diseases of Heart	Alive or dead of other cause
70-74 years	Male	2006	White	C15.4-Middle third of esophagus	154	8071	Moderately differentiated; Grade II	Positive histology	8071/3: Squamous cell carcinoma, keratinizing, NOS	8071/3: Squamous cell carcinoma, keratinizing, NOS	8050-8089: squamous cell neoplasms	7.1 Squamous cell carcinoma with variants of esophagus	Regional	Regional	Regional by direct extension only	Regional	Blank(s)	Blank(s)	Blank(s)	Blank(s)	III	T4	N0	M0	Beam radiation	No	Blank(s)	0	98	Blank(s)	Blank(s)	Blank(s)	Blank(s)	Blank(s)	Blank(s)	999	600	0	0	1	0	0	988	988	20510	10300	20550	Lung and Bronchus	Alive or dead of other cause
75-79 years	Male	2011	White	C15.5-Lower third of esophagus	155	8140	Poorly differentiated; Grade III	Positive histology	8140/3: Adenocarcinoma, NOS	8140/3: Adenocarcinoma, NOS	8140-8389: adenomas and adenocarcinomas	7.2 Adenocarcinoma with variants of esophagus	Distant	Distant	Distant site(s)/node(s) involved	Distant	IIIA	T3	N1	M0	IVA	T3	N0	M1a	Beam radiation	Yes	Blank(s)	99	99	No	No	No	No	Blank(s)	Blank(s)	999	450	250	0	1	0	0	100	988	20540	20302	20550	Accidents and Adverse Effects	Alive or dead of other cause
80-84 years	Female	2009	White	C15.5-Lower third of esophagus	155	8144	Moderately differentiated; Grade II	Positive histology	8144/3: Adenocarcinoma, intestinal type	8144/3: Adenocarcinoma, intestinal type	8140-8389: adenomas and adenocarcinomas	7.2 Adenocarcinoma with variants of esophagus	Regional	Regional	Regional by direct extension only	Regional	Blank(s)	Blank(s)	Blank(s)	Blank(s)	IIA	T3	N0	M0	Beam radiation	No	Blank(s)	0	98	Blank(s)	Blank(s)	Blank(s)	Blank(s)	Blank(s)	Blank(s)	999	450	0	0	0	0	0	988	988	20520	10401	20550	Breast	Alive or dead of other cause
80-84 years	Male	2012	Black	C15.4-Middle third of esophagus	154	8070	Moderately differentiated; Grade II	Positive histology	8070/3: Squamous cell carcinoma, NOS	8070/3: Squamous cell carcinoma, NOS	8050-8089: squamous cell neoplasms	7.1 Squamous cell carcinoma with variants of esophagus	Regional	Regional	Regional by both direct extension and lymph node involvement	Regional	IIIC	T4NOS	N1	M0	III	T4	N1	M0	Beam radiation	No	Blank(s)	95	95	No	No	No	No	Blank(s)	Blank(s)	999	815	100	0	1	1	0	100	988	20540	20440	20550	Esophagus	Dead (attributable to this cancer dx)
65-69 years	Female	2004	Black	C15.4-Middle third of esophagus	154	8070	Poorly differentiated; Grade III	Positive histology	8070/3: Squamous cell carcinoma, NOS	8070/3: Squamous cell carcinoma, NOS	8050-8089: squamous cell neoplasms	7.1 Squamous cell carcinoma with variants of esophagus	Localized	Localized	Localized only	Localized	Blank(s)	Blank(s)	Blank(s)	Blank(s)	I	T1	N0	M0	Beam radiation	Yes	Blank(s)	0	98	Blank(s)	Blank(s)	Blank(s)	Blank(s)	Blank(s)	Blank(s)	60	300	0	0	1	0	0	988	988	20510	10300	20550	Lung and Bronchus	Alive or dead of other cause
70-74 years	Male	2010	White	C15.4-Middle third of esophagus	154	8140	Moderately differentiated; Grade II	Positive histology	8140/3: Adenocarcinoma, NOS	8140/3: Adenocarcinoma, NOS	8140-8389: adenomas and adenocarcinomas	7.2 Adenocarcinoma with variants of esophagus	Regional	Regional	Regional lymph nodes involved only	Regional	IIB	T2	N1	M0	IIB	T2	N1	M0	Beam radiation	Yes	Blank(s)	0	98	No	No	No	No	Blank(s)	Blank(s)	20	210	100	0	1	1	0	100	988	20530	10401	20550	Alive	Alive or dead of other cause
75-79 years	Male	2005	White	C15.5-Lower third of esophagus	155	8140	Moderately differentiated; Grade II	Positive histology	8140/3: Adenocarcinoma, NOS	8140/3: Adenocarcinoma, NOS	8140-8389: adenomas and adenocarcinomas	7.2 Adenocarcinoma with variants of esophagus	Distant	Distant	Distant site(s)/node(s) involved	Distant	Blank(s)	Blank(s)	Blank(s)	Blank(s)	IVB	TX	N0	M1b	Beam radiation	No	Blank(s)	0	98	Blank(s)	Blank(s)	Blank(s)	Blank(s)	Blank(s)	Blank(s)	999	999	0	40	1	0	3	988	988	20510	10100	20550	Miscellaneous Malignant Cancer	Dead (attributable to this cancer dx)
80-84 years	Male	2004	White	C15.5-Lower third of esophagus	155	8140	Unknown	Positive histology	8140/3: Adenocarcinoma, NOS	8140/3: Adenocarcinoma, NOS	8140-8389: adenomas and adenocarcinomas	7.2 Adenocarcinoma with variants of esophagus	Localized	Localized	Localized only	Localized	Blank(s)	Blank(s)	Blank(s)	Blank(s)	I	T1	N0	M0	Beam radiation	Yes	Blank(s)	0	98	Blank(s)	Blank(s)	Blank(s)	Blank(s)	Blank(s)	Blank(s)	1	300	0	0	1	0	0	988	988	20510	10200	20550	Esophagus	Dead (attributable to this cancer dx)
70-74 years	Female	2009	Black	C15.0-Cervical esophagus	150	8071	Moderately differentiated; Grade II	Positive histology	8071/3: Squamous cell carcinoma, keratinizing, NOS	8071/3: Squamous cell carcinoma, keratinizing, NOS	8050-8089: squamous cell neoplasms	7.1 Squamous cell carcinoma with variants of esophagus	Regional	Regional	Regional by both direct extension and lymph node involvement	Regional	Blank(s)	Blank(s)	Blank(s)	Blank(s)	III	T3	N1	M0	Beam radiation	Yes	Blank(s)	0	98	Blank(s)	Blank(s)	Blank(s)	Blank(s)	Blank(s)	Blank(s)	27	400	100	0	1	0	0	100	988	20520	10401	20550	Esophagus	Dead (attributable to this cancer dx)
85+ years	Male	2012	White	C15.5-Lower third of esophagus	155	8140	Unknown	Positive histology	8140/3: Adenocarcinoma, NOS	8140/3: Adenocarcinoma, NOS	8140-8389: adenomas and adenocarcinomas	7.2 Adenocarcinoma with variants of esophagus	Distant	Distant	Distant site(s)/node(s) involved	Distant	IIIA	T3	N1	M0	IVA	T3	N1	M1a	Beam radiation	No	Blank(s)	0	98	No	No	No	No	Blank(s)	Blank(s)	90	450	255	0	1	0	0	100	988	20540	20440	20550	Esophagus	Dead (attributable to this cancer dx)
80-84 years	Male	2013	White	C15.5-Lower third of esophagus	155	8140	Moderately differentiated; Grade II	Positive histology	8140/3: Adenocarcinoma, NOS	8140/3: Adenocarcinoma, NOS	8140-8389: adenomas and adenocarcinomas	7.2 Adenocarcinoma with variants of esophagus	Localized	Localized	Localized only	Localized	IB	T2	N0	M0	IIA	T2	N0	M0	Beam radiation	Yes	Blank(s)	0	98	No	No	No	No	Blank(s)	Blank(s)	999	200	0	0	1	0	0	0	988	20540	20440	20550	Alive	Alive or dead of other cause
80-84 years	Male	2009	Black	C15.4-Middle third of esophagus	154	8070	Moderately differentiated; Grade II	Positive histology	8070/3: Squamous cell carcinoma, NOS	8070/3: Squamous cell carcinoma, NOS	8050-8089: squamous cell neoplasms	7.1 Squamous cell carcinoma with variants of esophagus	Regional	Regional	Regional by both direct extension and lymph node involvement	Regional	Blank(s)	Blank(s)	Blank(s)	Blank(s)	III	T3	N1	M0	Beam radiation	No	Blank(s)	0	98	Blank(s)	Blank(s)	Blank(s)	Blank(s)	Blank(s)	Blank(s)	999	400	100	0	0	0	0	100	988	20520	10401	20550	Esophagus	Dead (attributable to this cancer dx)
65-69 years	Male	2004	White	C15.4-Middle third of esophagus	154	8070	Moderately differentiated; Grade II	Positive histology	8070/3: Squamous cell carcinoma, NOS	8070/3: Squamous cell carcinoma, NOS	8050-8089: squamous cell neoplasms	7.1 Squamous cell carcinoma with variants of esophagus	Regional	Regional	Regional by direct extension only	Regional	Blank(s)	Blank(s)	Blank(s)	Blank(s)	IIA	T3	N0	M0	Beam radiation	Yes	Blank(s)	0	98	Blank(s)	Blank(s)	Blank(s)	Blank(s)	Blank(s)	Blank(s)	999	400	0	0	0	0	0	988	988	20510	10200	20550	Esophagus	Dead (attributable to this cancer dx)
65-69 years	Male	2006	White	C15.3-Upper third of esophagus	153	8070	Moderately differentiated; Grade II	Positive histology	8070/3: Squamous cell carcinoma, NOS	8070/3: Squamous cell carcinoma, NOS	8050-8089: squamous cell neoplasms	7.1 Squamous cell carcinoma with variants of esophagus	Regional	Regional	Regional by both direct extension and lymph node involvement	Regional	Blank(s)	Blank(s)	Blank(s)	Blank(s)	III	T3	N1	M0	Beam radiation	Yes	Blank(s)	0	98	Blank(s)	Blank(s)	Blank(s)	Blank(s)	Blank(s)	Blank(s)	999	400	100	0	1	0	0	988	988	20510	10300	20550	Esophagus	Dead (attributable to this cancer dx)
65-69 years	Male	2004	White	C15.5-Lower third of esophagus	155	8070	Moderately differentiated; Grade II	Positive histology	8070/3: Squamous cell carcinoma, NOS	8070/3: Squamous cell carcinoma, NOS	8050-8089: squamous cell neoplasms	7.1 Squamous cell carcinoma with variants of esophagus	Distant	Distant	Distant site(s)/node(s) involved	Distant	Blank(s)	Blank(s)	Blank(s)	Blank(s)	IVB	TX	N1	M1b	Beam radiation	Yes	Blank(s)	0	98	Blank(s)	Blank(s)	Blank(s)	Blank(s)	Blank(s)	Blank(s)	80	999	100	40	1	0	0	988	988	20510	10002	20550	Esophagus	Dead (attributable to this cancer dx)
80-84 years	Female	2004	White	C15.3-Upper third of esophagus	153	8070	Moderately differentiated; Grade II	Positive histology	8070/3: Squamous cell carcinoma, NOS	8070/3: Squamous cell carcinoma, NOS	8050-8089: squamous cell neoplasms	7.1 Squamous cell carcinoma with variants of esophagus	Localized	Localized	Localized only	Localized	Blank(s)	Blank(s)	Blank(s)	Blank(s)	I	T1	N0	M0	Beam radiation	Yes	Blank(s)	0	98	Blank(s)	Blank(s)	Blank(s)	Blank(s)	Blank(s)	Blank(s)	23	300	0	0	1	0	0	988	988	20510	10200	20550	Esophagus	Dead (attributable to this cancer dx)
65-69 years	Male	2007	White	C15.3-Upper third of esophagus	153	8070	Moderately differentiated; Grade II	Positive histology	8070/3: Squamous cell carcinoma, NOS	8070/3: Squamous cell carcinoma, NOS	8050-8089: squamous cell neoplasms	7.1 Squamous cell carcinoma with variants of esophagus	Localized	Localized	Localized only	Localized	Blank(s)	Blank(s)	Blank(s)	Blank(s)	I	T1	N0	M0	Beam radiation	Yes	Blank(s)	99	99	Blank(s)	Blank(s)	Blank(s)	Blank(s)	Blank(s)	Blank(s)	999	160	0	0	0	0	0	988	988	20510	10300	20550	Esophagus	Dead (attributable to this cancer dx)
85+ years	Male	2011	White	C15.5-Lower third of esophagus	155	8140	Poorly differentiated; Grade III	Positive histology	8140/3: Adenocarcinoma, NOS	8140/3: Adenocarcinoma, NOS	8140-8389: adenomas and adenocarcinomas	7.2 Adenocarcinoma with variants of esophagus	Localized	Localized	Localized only	Localized	IIA	T2	N0	M0	IIA	T2	N0	M0	Beam radiation	Yes	Blank(s)	0	98	No	No	No	No	Blank(s)	Blank(s)	999	200	0	0	0	0	0	0	988	20540	20302	20550	Esophagus	Dead (attributable to this cancer dx)
70-74 years	Male	2010	White	C15.4-Middle third of esophagus	154	8071	Unknown	Positive histology	8071/3: Squamous cell carcinoma, keratinizing, NOS	8071/3: Squamous cell carcinoma, keratinizing, NOS	8050-8089: squamous cell neoplasms	7.1 Squamous cell carcinoma with variants of esophagus	Distant	Distant	Distant site(s)/node(s) involved	Distant	IV	TX	N1	M1	IVB	TX	N1	M1b	Beam radiation	No	Blank(s)	0	98	Yes	No	Unknown	Unknown	Blank(s)	Blank(s)	80	999	100	40	1	0	0	400	988	20520	10401	20550	Miscellaneous Malignant Cancer	Dead (attributable to this cancer dx)
75-79 years	Male	2004	Black	C15.5-Lower third of esophagus	155	8144	Unknown	Positive histology	8144/3: Adenocarcinoma, intestinal type	8144/3: Adenocarcinoma, intestinal type	8140-8389: adenomas and adenocarcinomas	7.2 Adenocarcinoma with variants of esophagus	Localized	Localized	Localized only	Localized	Blank(s)	Blank(s)	Blank(s)	Blank(s)	I	T1	N0	M0	Beam radiation	No	Blank(s)	0	98	Blank(s)	Blank(s)	Blank(s)	Blank(s)	Blank(s)	Blank(s)	60	110	0	0	1	0	0	988	988	20510	10200	20550	Stomach	Dead (attributable to this cancer dx)
85+ years	Male	2009	White	C15.5-Lower third of esophagus	155	8070	Unknown	Positive histology	8070/3: Squamous cell carcinoma, NOS	8070/3: Squamous cell carcinoma, NOS	8050-8089: squamous cell neoplasms	7.1 Squamous cell carcinoma with variants of esophagus	Regional	Regional	Regional lymph nodes involved only	Regional	Blank(s)	Blank(s)	Blank(s)	Blank(s)	IIB	T2	N1	M0	Beam radiation	Yes	Blank(s)	0	98	Blank(s)	Blank(s)	Blank(s)	Blank(s)	Blank(s)	Blank(s)	999	210	500	0	1	1	0	100	988	20520	10401	20550	Esophagus	Dead (attributable to this cancer dx)
70-74 years	Male	2007	White	C15.3-Upper third of esophagus	153	8070	Unknown	Positive histology	8070/3: Squamous cell carcinoma, NOS	8070/3: Squamous cell carcinoma, NOS	8050-8089: squamous cell neoplasms	7.1 Squamous cell carcinoma with variants of esophagus	Distant	Distant	Distant site(s)/node(s) involved	Distant	Blank(s)	Blank(s)	Blank(s)	Blank(s)	IVA	T1	N1	M1a	Beam radiation	Yes	Blank(s)	0	98	Blank(s)	Blank(s)	Blank(s)	Blank(s)	Blank(s)	Blank(s)	999	160	200	11	1	0	3	988	988	20510	10400	20550	Esophagus	Dead (attributable to this cancer dx)
75-79 years	Male	2007	White	C15.5-Lower third of esophagus	155	8140	Poorly differentiated; Grade III	Positive histology	8140/3: Adenocarcinoma, NOS	8140/3: Adenocarcinoma, NOS	8140-8389: adenomas and adenocarcinomas	7.2 Adenocarcinoma with variants of esophagus	Localized	Localized	Localized only	Localized	Blank(s)	Blank(s)	Blank(s)	Blank(s)	IIA	T2	N0	M0	Beam radiation	No	Blank(s)	0	98	Blank(s)	Blank(s)	Blank(s)	Blank(s)	Blank(s)	Blank(s)	999	200	0	0	1	0	0	988	988	20510	10300	20550	Esophagus	Dead (attributable to this cancer dx)
80-84 years	Male	2011	White	C15.5-Lower third of esophagus	155	8140	Well differentiated; Grade I	Positive histology	8140/3: Adenocarcinoma, NOS	8140/3: Adenocarcinoma, NOS	8140-8389: adenomas and adenocarcinomas	7.2 Adenocarcinoma with variants of esophagus	Localized	Localized	Localized only	Localized	IA	T1b	N0	M0	I	T1	N0	M0	Beam radiation	No	Blank(s)	0	98	No	No	No	No	Blank(s)	Blank(s)	999	160	0	0	1	1	0	0	988	20530	20302	20550	Cerebrovascular Diseases	Alive or dead of other cause
75-79 years	Male	2012	White	C15.4-Middle third of esophagus	154	8070	Moderately differentiated; Grade II	Positive histology	8070/3: Squamous cell carcinoma, NOS	8070/3: Squamous cell carcinoma, NOS	8050-8089: squamous cell neoplasms	7.1 Squamous cell carcinoma with variants of esophagus	Regional	Regional	Regional by both direct extension and lymph node involvement	Regional	IIIA	T3	N1	M0	III	T3	N1	M0	Beam radiation	Yes	Blank(s)	0	98	No	No	No	No	Blank(s)	Blank(s)	999	450	500	0	0	0	0	100	988	20550	20440	20550	Esophagus	Dead (attributable to this cancer dx)
75-79 years	Male	2011	White	C15.5-Lower third of esophagus	155	8140	Moderately differentiated; Grade II	Positive histology	8140/3: Adenocarcinoma, NOS	8140/3: Adenocarcinoma, NOS	8140-8389: adenomas and adenocarcinomas	7.2 Adenocarcinoma with variants of esophagus	Distant	Distant	Distant site(s)/node(s) involved	Distant	IIB	T2	N1	M0	IIB	T2	N1	M0	Beam radiation	Yes	Blank(s)	0	98	No	No	No	No	Blank(s)	Blank(s)	999	210	305	0	0	1	0	400	988	20540	20302	20550	Esophagus	Dead (attributable to this cancer dx)
80-84 years	Male	2007	White	C15.5-Lower third of esophagus	155	8140	Poorly differentiated; Grade III	Positive histology	8140/3: Adenocarcinoma, NOS	8140/3: Adenocarcinoma, NOS	8140-8389: adenomas and adenocarcinomas	7.2 Adenocarcinoma with variants of esophagus	Localized	Localized	Localized only	Localized	Blank(s)	Blank(s)	Blank(s)	Blank(s)	IIA	T2	N0	M0	Beam radiation	Yes	Blank(s)	0	98	Blank(s)	Blank(s)	Blank(s)	Blank(s)	Blank(s)	Blank(s)	50	200	0	0	1	0	0	988	988	20510	10300	20550	Diseases of Heart	Alive or dead of other cause
75-79 years	Male	2011	White	C15.5-Lower third of esophagus	155	8072	Moderately differentiated; Grade II	Positive histology	8072/3: Squamous cell carcinoma, large cell, nonkeratinizing, NOS	8072/3: Squamous cell carcinoma, large cell, nonkeratinizing, NOS	8050-8089: squamous cell neoplasms	7.1 Squamous cell carcinoma with variants of esophagus	Regional	Regional	Regional by both direct extension and lymph node involvement	Regional	IIIA	T3	N1	M0	III	T3	N1	M0	Beam radiation	Yes	Blank(s)	0	98	No	No	No	No	Blank(s)	Blank(s)	20	400	100	0	1	1	0	100	988	20540	20302	20550	Other Cause of Death	Alive or dead of other cause
65-69 years	Male	2011	White	C15.4-Middle third of esophagus	154	8070	Poorly differentiated; Grade III	Positive histology	8070/3: Squamous cell carcinoma, NOS	8070/3: Squamous cell carcinoma, NOS	8050-8089: squamous cell neoplasms	7.1 Squamous cell carcinoma with variants of esophagus	Regional	Regional	Regional lymph nodes involved only	Regional	IIB	T1a	N1	M0	IIB	T1	N1	M0	Beam radiation	Yes	Blank(s)	0	98	No	No	No	No	Blank(s)	Blank(s)	75	120	100	0	1	0	0	100	988	20530	20302	20550	Miscellaneous Malignant Cancer	Dead (attributable to this cancer dx)
65-69 years	Female	2010	Black	C15.3-Upper third of esophagus	153	8071	Moderately differentiated; Grade II	Positive histology	8071/3: Squamous cell carcinoma, keratinizing, NOS	8071/3: Squamous cell carcinoma, keratinizing, NOS	8050-8089: squamous cell neoplasms	7.1 Squamous cell carcinoma with variants of esophagus	Regional	Regional	Regional by both direct extension and lymph node involvement	Regional	IIIA	T3	N1	M0	III	T3	N1	M0	Beam radiation	Yes	Blank(s)	0	98	No	No	No	No	Blank(s)	Blank(s)	999	450	100	0	1	1	0	100	988	20520	20200	20550	Esophagus	Dead (attributable to this cancer dx)
75-79 years	Male	2006	Black	C15.4-Middle third of esophagus	154	8071	Moderately differentiated; Grade II	Positive histology	8071/3: Squamous cell carcinoma, keratinizing, NOS	8071/3: Squamous cell carcinoma, keratinizing, NOS	8050-8089: squamous cell neoplasms	7.1 Squamous cell carcinoma with variants of esophagus	Localized	Localized	Localized only	Localized	Blank(s)	Blank(s)	Blank(s)	Blank(s)	I	T1	N0	M0	Beam radiation	Yes	Blank(s)	0	98	Blank(s)	Blank(s)	Blank(s)	Blank(s)	Blank(s)	Blank(s)	50	300	0	0	1	0	0	988	988	20510	10200	20550	Cerebrovascular Diseases	Alive or dead of other cause
65-69 years	Male	2004	White	C15.5-Lower third of esophagus	155	8070	Poorly differentiated; Grade III	Positive histology	8070/3: Squamous cell carcinoma, NOS	8070/3: Squamous cell carcinoma, NOS	8050-8089: squamous cell neoplasms	7.1 Squamous cell carcinoma with variants of esophagus	Regional	Regional	Regional by direct extension only	Regional	Blank(s)	Blank(s)	Blank(s)	Blank(s)	IIA	T3	N0	M0	Beam radiation	Yes	Blank(s)	0	98	Blank(s)	Blank(s)	Blank(s)	Blank(s)	Blank(s)	Blank(s)	30	400	0	0	1	0	0	988	988	20510	10200	20550	Esophagus	Dead (attributable to this cancer dx)
75-79 years	Male	2009	White	C15.5-Lower third of esophagus	155	8140	Poorly differentiated; Grade III	Positive histology	8140/3: Adenocarcinoma, NOS	8140/3: Adenocarcinoma, NOS	8140-8389: adenomas and adenocarcinomas	7.2 Adenocarcinoma with variants of esophagus	Distant	Distant	Distant site(s)/node(s) involved	Distant	Blank(s)	Blank(s)	Blank(s)	Blank(s)	IVA	TX	N0	M1a	Beam radiation	Yes	Blank(s)	0	98	Blank(s)	Blank(s)	Blank(s)	Blank(s)	Blank(s)	Blank(s)	40	999	250	0	1	0	0	400	988	20520	10401	20550	Esophagus	Dead (attributable to this cancer dx)
80-84 years	Male	2008	White	C15.5-Lower third of esophagus	155	8140	Unknown	Positive histology	8140/3: Adenocarcinoma, NOS	8140/3: Adenocarcinoma, NOS	8140-8389: adenomas and adenocarcinomas	7.2 Adenocarcinoma with variants of esophagus	Regional	Regional	Regional by both direct extension and lymph node involvement	Regional	Blank(s)	Blank(s)	Blank(s)	Blank(s)	III	T3	N1	M0	Beam radiation	Yes	Blank(s)	0	98	Blank(s)	Blank(s)	Blank(s)	Blank(s)	Blank(s)	Blank(s)	70	400	100	0	1	0	0	988	988	20510	10401	20550	Esophagus	Dead (attributable to this cancer dx)
80-84 years	Female	2008	White	C15.4-Middle third of esophagus	154	8070	Poorly differentiated; Grade III	Positive histology	8070/3: Squamous cell carcinoma, NOS	8070/3: Squamous cell carcinoma, NOS	8050-8089: squamous cell neoplasms	7.1 Squamous cell carcinoma with variants of esophagus	Distant	Distant	Distant site(s)/node(s) involved	Distant	Blank(s)	Blank(s)	Blank(s)	Blank(s)	IIB	T1	N1	M0	Beam radiation	Yes	Blank(s)	0	98	Blank(s)	Blank(s)	Blank(s)	Blank(s)	Blank(s)	Blank(s)	80	300	305	0	0	0	0	988	988	20530	10401	20550	Miscellaneous Malignant Cancer	Dead (attributable to this cancer dx)
65-69 years	Male	2008	White	C15.5-Lower third of esophagus	155	8140	Poorly differentiated; Grade III	Positive histology	8140/3: Adenocarcinoma, NOS	8140/3: Adenocarcinoma, NOS	8140-8389: adenomas and adenocarcinomas	7.2 Adenocarcinoma with variants of esophagus	Distant	Distant	Distant site(s)/node(s) involved	Distant	Blank(s)	Blank(s)	Blank(s)	Blank(s)	IVB	TX	N0	M1b	Beam radiation	Yes	Blank(s)	0	98	Blank(s)	Blank(s)	Blank(s)	Blank(s)	Blank(s)	Blank(s)	998	999	250	40	1	0	0	988	988	20520	10401	20550	Suicide and Self-Inflicted Injury	Alive or dead of other cause
70-74 years	Male	2004	White	C15.4-Middle third of esophagus	154	8140	Poorly differentiated; Grade III	Positive histology	8140/3: Adenocarcinoma, NOS	8140/3: Adenocarcinoma, NOS	8140-8389: adenomas and adenocarcinomas	7.2 Adenocarcinoma with variants of esophagus	Regional	Regional	Regional by both direct extension and lymph node involvement	Regional	Blank(s)	Blank(s)	Blank(s)	Blank(s)	III	T3	N1	M0	Beam radiation	Yes	Blank(s)	95	95	Blank(s)	Blank(s)	Blank(s)	Blank(s)	Blank(s)	Blank(s)	999	400	100	0	0	1	0	988	988	20510	10200	20550	Cerebrovascular Diseases	Alive or dead of other cause
75-79 years	Male	2004	White	C15.5-Lower third of esophagus	155	8140	Poorly differentiated; Grade III	Positive histology	8140/3: Adenocarcinoma, NOS	8140/3: Adenocarcinoma, NOS	8140-8389: adenomas and adenocarcinomas	7.2 Adenocarcinoma with variants of esophagus	Regional	Regional	Regional by both direct extension and lymph node involvement	Regional	Blank(s)	Blank(s)	Blank(s)	Blank(s)	III	T3	N1	M0	Beam radiation	No	Blank(s)	0	98	Blank(s)	Blank(s)	Blank(s)	Blank(s)	Blank(s)	Blank(s)	999	400	100	0	1	0	0	988	988	20510	10200	20550	Esophagus	Dead (attributable to this cancer dx)
75-79 years	Male	2005	White	C15.5-Lower third of esophagus	155	8140	Poorly differentiated; Grade III	Positive histology	8140/3: Adenocarcinoma, NOS	8140/3: Adenocarcinoma, NOS	8140-8389: adenomas and adenocarcinomas	7.2 Adenocarcinoma with variants of esophagus	Distant	Distant	Distant site(s)/node(s) involved	Distant	Blank(s)	Blank(s)	Blank(s)	Blank(s)	IVB	T1	N0	M1b	Beam radiation	Yes	Blank(s)	0	98	Blank(s)	Blank(s)	Blank(s)	Blank(s)	Blank(s)	Blank(s)	35	300	0	40	1	0	0	988	988	20510	10200	20550	Colon excluding Rectum	Alive or dead of other cause
80-84 years	Male	2004	White	C15.2-Abdominal esophagus	152	8140	Moderately differentiated; Grade II	Positive histology	8140/3: Adenocarcinoma, NOS	8140/3: Adenocarcinoma, NOS	8140-8389: adenomas and adenocarcinomas	7.2 Adenocarcinoma with variants of esophagus	Regional	Regional	Regional by direct extension only	Regional	Blank(s)	Blank(s)	Blank(s)	Blank(s)	IIA	T3	N0	M0	Beam radiation	Yes	Blank(s)	0	98	Blank(s)	Blank(s)	Blank(s)	Blank(s)	Blank(s)	Blank(s)	999	400	0	0	1	0	0	988	988	20510	10200	20550	Other Cause of Death	Alive or dead of other cause
85+ years	Male	2004	White	C15.4-Middle third of esophagus	154	8140	Moderately differentiated; Grade II	Positive histology	8140/3: Adenocarcinoma, NOS	8140/3: Adenocarcinoma, NOS	8140-8389: adenomas and adenocarcinomas	7.2 Adenocarcinoma with variants of esophagus	Localized	Localized	Localized only	Localized	Blank(s)	Blank(s)	Blank(s)	Blank(s)	I	T1	N0	M0	Beam radiation	Yes	Blank(s)	0	98	Blank(s)	Blank(s)	Blank(s)	Blank(s)	Blank(s)	Blank(s)	15	300	0	0	1	0	0	988	988	20510	10200	20550	Esophagus	Dead (attributable to this cancer dx)
70-74 years	Male	2004	White	C15.5-Lower third of esophagus	155	8070	Poorly differentiated; Grade III	Positive histology	8070/3: Squamous cell carcinoma, NOS	8070/3: Squamous cell carcinoma, NOS	8050-8089: squamous cell neoplasms	7.1 Squamous cell carcinoma with variants of esophagus	Regional	Regional	Regional by direct extension only	Regional	Blank(s)	Blank(s)	Blank(s)	Blank(s)	III	T4	N0	M0	Beam radiation	Yes	Blank(s)	0	98	Blank(s)	Blank(s)	Blank(s)	Blank(s)	Blank(s)	Blank(s)	999	600	0	0	1	0	0	988	988	20510	10200	20550	Esophagus	Dead (attributable to this cancer dx)
70-74 years	Female	2005	White	C15.5-Lower third of esophagus	155	8140	Moderately differentiated; Grade II	Positive histology	8140/3: Adenocarcinoma, NOS	8140/3: Adenocarcinoma, NOS	8140-8389: adenomas and adenocarcinomas	7.2 Adenocarcinoma with variants of esophagus	Localized	Localized	Localized only	Localized	Blank(s)	Blank(s)	Blank(s)	Blank(s)	I	T1	N0	M0	Beam radiation	Yes	Blank(s)	0	98	Blank(s)	Blank(s)	Blank(s)	Blank(s)	Blank(s)	Blank(s)	999	100	0	0	1	0	0	988	988	20510	10300	20550	Esophagus	Dead (attributable to this cancer dx)
80-84 years	Male	2011	White	C15.4-Middle third of esophagus	154	8070	Poorly differentiated; Grade III	Positive histology	8070/3: Squamous cell carcinoma, NOS	8070/3: Squamous cell carcinoma, NOS	8050-8089: squamous cell neoplasms	7.1 Squamous cell carcinoma with variants of esophagus	Regional	Regional	Regional by both direct extension and lymph node involvement	Regional	IIIA	T3	N1	M0	III	T3	N1	M0	Beam radiation	Yes	Blank(s)	0	98	No	No	No	No	Blank(s)	Blank(s)	999	450	100	0	1	1	1	100	988	20550	20302	20550	Esophagus	Dead (attributable to this cancer dx)
75-79 years	Female	2004	White	C15.4-Middle third of esophagus	154	8070	Moderately differentiated; Grade II	Positive histology	8070/3: Squamous cell carcinoma, NOS	8070/3: Squamous cell carcinoma, NOS	8050-8089: squamous cell neoplasms	7.1 Squamous cell carcinoma with variants of esophagus	Localized	Localized	Localized only	Localized	Blank(s)	Blank(s)	Blank(s)	Blank(s)	I	T1	N0	M0	Beam radiation	Yes	Blank(s)	0	98	Blank(s)	Blank(s)	Blank(s)	Blank(s)	Blank(s)	Blank(s)	40	110	0	0	1	0	0	988	988	20510	10200	20550	Esophagus	Dead (attributable to this cancer dx)
65-69 years	Female	2004	Black	C15.5-Lower third of esophagus	155	8070	Moderately differentiated; Grade II	Positive histology	8070/3: Squamous cell carcinoma, NOS	8070/3: Squamous cell carcinoma, NOS	8050-8089: squamous cell neoplasms	7.1 Squamous cell carcinoma with variants of esophagus	Regional	Regional	Regional by both direct extension and lymph node involvement	Regional	Blank(s)	Blank(s)	Blank(s)	Blank(s)	III	T3	N1	M0	Beam radiation	Yes	Blank(s)	0	98	Blank(s)	Blank(s)	Blank(s)	Blank(s)	Blank(s)	Blank(s)	999	400	100	0	1	1	1	988	988	20510	10200	20550	Alive	Alive or dead of other cause
65-69 years	Male	2004	White	C15.5-Lower third of esophagus	155	8070	Well differentiated; Grade I	Positive histology	8070/3: Squamous cell carcinoma, NOS	8070/3: Squamous cell carcinoma, NOS	8050-8089: squamous cell neoplasms	7.1 Squamous cell carcinoma with variants of esophagus	Distant	Distant	Distant site(s)/node(s) involved	Distant	Blank(s)	Blank(s)	Blank(s)	Blank(s)	IVA	T3	N1	M1a	Beam radiation	Yes	Blank(s)	0	98	Blank(s)	Blank(s)	Blank(s)	Blank(s)	Blank(s)	Blank(s)	999	400	100	11	1	0	1	988	988	20510	10200	20550	Lung and Bronchus	Alive or dead of other cause
70-74 years	Male	2004	Black	C15.5-Lower third of esophagus	155	8070	Poorly differentiated; Grade III	Positive histology	8070/3: Squamous cell carcinoma, NOS	8070/3: Squamous cell carcinoma, NOS	8050-8089: squamous cell neoplasms	7.1 Squamous cell carcinoma with variants of esophagus	Distant	Distant	Distant site(s)/node(s) involved	Distant	Blank(s)	Blank(s)	Blank(s)	Blank(s)	IVB	T2	N1	M1b	Beam radiation	Yes	Blank(s)	0	98	Blank(s)	Blank(s)	Blank(s)	Blank(s)	Blank(s)	Blank(s)	999	200	500	50	1	0	0	988	988	20510	10200	20550	Esophagus	Dead (attributable to this cancer dx)
65-69 years	Male	2015	White	C15.8-Overlapping lesion of esophagus	158	8071	Moderately differentiated; Grade II	Positive histology	8071/3: Squamous cell carcinoma, keratinizing, NOS	8071/3: Squamous cell carcinoma, keratinizing, NOS	8050-8089: squamous cell neoplasms	7.1 Squamous cell carcinoma with variants of esophagus	Distant	Distant	Distant site(s)/node(s) involved	Distant	IV	TX	N1	M1	IVB	TX	N1	M1b	Beam radiation	Yes	Blank(s)	0	98	No	No	No	Yes	Blank(s)	Blank(s)	998	999	100	50	1	0	0	400	988	20550	20550	20550	Esophagus	Dead (attributable to this cancer dx)
70-74 years	Male	2004	White	C15.5-Lower third of esophagus	155	8140	Poorly differentiated; Grade III	Positive histology	8140/3: Adenocarcinoma, NOS	8140/3: Adenocarcinoma, NOS	8140-8389: adenomas and adenocarcinomas	7.2 Adenocarcinoma with variants of esophagus	Distant	Distant	Distant site(s)/node(s) involved	Distant	Blank(s)	Blank(s)	Blank(s)	Blank(s)	IVB	T3	N1	M1b	Beam radiation	No	Blank(s)	0	98	Blank(s)	Blank(s)	Blank(s)	Blank(s)	Blank(s)	Blank(s)	70	400	100	40	1	0	1	988	988	20510	10200	20550	Esophagus	Dead (attributable to this cancer dx)
80-84 years	Male	2004	White	C15.4-Middle third of esophagus	154	8070	Poorly differentiated; Grade III	Positive histology	8070/3: Squamous cell carcinoma, NOS	8070/3: Squamous cell carcinoma, NOS	8050-8089: squamous cell neoplasms	7.1 Squamous cell carcinoma with variants of esophagus	Distant	Distant	Distant site(s)/node(s) involved	Distant	Blank(s)	Blank(s)	Blank(s)	Blank(s)	IVB	T4	N1	M1b	Beam radiation	No	Blank(s)	0	98	Blank(s)	Blank(s)	Blank(s)	Blank(s)	Blank(s)	Blank(s)	100	650	305	50	1	0	0	988	988	20530	10200	20550	Esophagus	Dead (attributable to this cancer dx)
70-74 years	Male	2004	White	C15.5-Lower third of esophagus	155	8070	Poorly differentiated; Grade III	Positive histology	8070/3: Squamous cell carcinoma, NOS	8070/3: Squamous cell carcinoma, NOS	8050-8089: squamous cell neoplasms	7.1 Squamous cell carcinoma with variants of esophagus	Localized	Localized	Localized only	Localized	Blank(s)	Blank(s)	Blank(s)	Blank(s)	I	T1	N0	M0	Beam radiation	Yes	Blank(s)	0	98	Blank(s)	Blank(s)	Blank(s)	Blank(s)	Blank(s)	Blank(s)	999	300	0	0	1	0	0	988	988	20510	10200	20550	Esophagus	Dead (attributable to this cancer dx)
65-69 years	Male	2004	White	C15.5-Lower third of esophagus	155	8140	Moderately differentiated; Grade II	Positive histology	8140/3: Adenocarcinoma, NOS	8140/3: Adenocarcinoma, NOS	8140-8389: adenomas and adenocarcinomas	7.2 Adenocarcinoma with variants of esophagus	Distant	Distant	Distant site(s)/node(s) involved	Distant	Blank(s)	Blank(s)	Blank(s)	Blank(s)	IVB	T3	N1	M1b	Beam radiation	Yes	Blank(s)	0	98	Blank(s)	Blank(s)	Blank(s)	Blank(s)	Blank(s)	Blank(s)	999	400	100	40	1	0	0	988	988	20510	10200	20550	Esophagus	Dead (attributable to this cancer dx)
75-79 years	Female	2004	White	C15.4-Middle third of esophagus	154	8070	Poorly differentiated; Grade III	Positive histology	8070/3: Squamous cell carcinoma, NOS	8070/3: Squamous cell carcinoma, NOS	8050-8089: squamous cell neoplasms	7.1 Squamous cell carcinoma with variants of esophagus	Localized	Localized	Localized only	Localized	Blank(s)	Blank(s)	Blank(s)	Blank(s)	IIA	T2	N0	M0	Beam radiation	Yes	Blank(s)	0	98	Blank(s)	Blank(s)	Blank(s)	Blank(s)	Blank(s)	Blank(s)	999	200	0	0	1	0	0	988	988	20510	10200	20550	Esophagus	Dead (attributable to this cancer dx)
75-79 years	Female	2004	White	C15.5-Lower third of esophagus	155	8140	Poorly differentiated; Grade III	Positive histology	8140/3: Adenocarcinoma, NOS	8140/3: Adenocarcinoma, NOS	8140-8389: adenomas and adenocarcinomas	7.2 Adenocarcinoma with variants of esophagus	Distant	Distant	Distant site(s)/node(s) involved	Distant	Blank(s)	Blank(s)	Blank(s)	Blank(s)	IVA	T3	N1	M1a	Beam radiation	Yes	Blank(s)	0	98	Blank(s)	Blank(s)	Blank(s)	Blank(s)	Blank(s)	Blank(s)	999	400	100	11	1	0	0	988	988	20510	10200	20550	Esophagus	Dead (attributable to this cancer dx)
75-79 years	Female	2004	White	C15.4-Middle third of esophagus	154	8070	Poorly differentiated; Grade III	Positive histology	8070/3: Squamous cell carcinoma, NOS	8070/3: Squamous cell carcinoma, NOS	8050-8089: squamous cell neoplasms	7.1 Squamous cell carcinoma with variants of esophagus	Regional	Regional	Regional lymph nodes involved only	Regional	Blank(s)	Blank(s)	Blank(s)	Blank(s)	IIB	T2	N1	M0	Beam radiation	Yes	Blank(s)	0	98	Blank(s)	Blank(s)	Blank(s)	Blank(s)	Blank(s)	Blank(s)	50	200	500	0	1	0	0	988	988	20510	10200	20550	Accidents and Adverse Effects	Alive or dead of other cause
75-79 years	Female	2004	White	C15.1-Thoracic esophagus	151	8071	Moderately differentiated; Grade II	Positive histology	8071/3: Squamous cell carcinoma, keratinizing, NOS	8071/3: Squamous cell carcinoma, keratinizing, NOS	8050-8089: squamous cell neoplasms	7.1 Squamous cell carcinoma with variants of esophagus	Localized	Localized	Localized only	Localized	Blank(s)	Blank(s)	Blank(s)	Blank(s)	I	T1	N0	M0	Beam radiation	Yes	Blank(s)	0	98	Blank(s)	Blank(s)	Blank(s)	Blank(s)	Blank(s)	Blank(s)	30	300	0	0	1	0	0	988	988	20510	10200	20550	Other Cause of Death	Alive or dead of other cause
75-79 years	Male	2004	White	C15.3-Upper third of esophagus	153	8070	Unknown	Positive histology	8070/3: Squamous cell carcinoma, NOS	8070/3: Squamous cell carcinoma, NOS	8050-8089: squamous cell neoplasms	7.1 Squamous cell carcinoma with variants of esophagus	Regional	Regional	Regional lymph nodes involved only	Regional	Blank(s)	Blank(s)	Blank(s)	Blank(s)	IIB	T1	N1	M0	Beam radiation	Yes	Blank(s)	0	98	Blank(s)	Blank(s)	Blank(s)	Blank(s)	Blank(s)	Blank(s)	40	300	500	0	1	0	0	988	988	20510	10200	20550	Esophagus	Dead (attributable to this cancer dx)
70-74 years	Male	2004	White	C15.4-Middle third of esophagus	154	8071	Moderately differentiated; Grade II	Positive histology	8071/3: Squamous cell carcinoma, keratinizing, NOS	8071/3: Squamous cell carcinoma, keratinizing, NOS	8050-8089: squamous cell neoplasms	7.1 Squamous cell carcinoma with variants of esophagus	Regional	Regional	Regional by direct extension only	Regional	Blank(s)	Blank(s)	Blank(s)	Blank(s)	IIA	T3	N0	M0	Beam radiation	Yes	Blank(s)	0	98	Blank(s)	Blank(s)	Blank(s)	Blank(s)	Blank(s)	Blank(s)	999	400	0	0	0	0	0	988	988	20510	10200	20550	Esophagus	Dead (attributable to this cancer dx)
75-79 years	Female	2004	White	C15.5-Lower third of esophagus	155	8072	Poorly differentiated; Grade III	Positive histology	8072/3: Squamous cell carcinoma, large cell, nonkeratinizing, NOS	8072/3: Squamous cell carcinoma, large cell, nonkeratinizing, NOS	8050-8089: squamous cell neoplasms	7.1 Squamous cell carcinoma with variants of esophagus	Regional	Regional	Regional by direct extension only	Regional	Blank(s)	Blank(s)	Blank(s)	Blank(s)	III	T4	N0	M0	Beam radiation	Yes	Blank(s)	0	98	Blank(s)	Blank(s)	Blank(s)	Blank(s)	Blank(s)	Blank(s)	40	600	0	0	1	0	0	988	988	20510	10200	20550	Esophagus	Dead (attributable to this cancer dx)
75-79 years	Female	2004	White	C15.8-Overlapping lesion of esophagus	158	8071	Poorly differentiated; Grade III	Positive histology	8071/3: Squamous cell carcinoma, keratinizing, NOS	8071/3: Squamous cell carcinoma, keratinizing, NOS	8050-8089: squamous cell neoplasms	7.1 Squamous cell carcinoma with variants of esophagus	Localized	Localized	Localized only	Localized	Blank(s)	Blank(s)	Blank(s)	Blank(s)	IIA	T2	N0	M0	Beam radiation	Yes	Blank(s)	0	98	Blank(s)	Blank(s)	Blank(s)	Blank(s)	Blank(s)	Blank(s)	999	200	0	0	1	0	0	988	988	20510	10200	20550	Esophagus	Dead (attributable to this cancer dx)
75-79 years	Male	2004	White	C15.4-Middle third of esophagus	154	8142	Poorly differentiated; Grade III	Positive histology	8142/3: Linitis plastica	8142/3: Linitis plastica	8140-8389: adenomas and adenocarcinomas	7.2 Adenocarcinoma with variants of esophagus	Regional	Regional	Regional by both direct extension and lymph node involvement	Regional	Blank(s)	Blank(s)	Blank(s)	Blank(s)	III	T3	N1	M0	Beam radiation	No	Blank(s)	1	1	Blank(s)	Blank(s)	Blank(s)	Blank(s)	Blank(s)	Blank(s)	120	400	100	0	1	1	0	988	988	20510	10200	20550	Esophagus	Dead (attributable to this cancer dx)
85+ years	Female	2004	White	C15.5-Lower third of esophagus	155	8140	Poorly differentiated; Grade III	Positive histology	8140/3: Adenocarcinoma, NOS	8140/3: Adenocarcinoma, NOS	8140-8389: adenomas and adenocarcinomas	7.2 Adenocarcinoma with variants of esophagus	Localized	Localized	Localized only	Localized	Blank(s)	Blank(s)	Blank(s)	Blank(s)	IIA	T2	N0	M0	Beam radiation	Yes	Blank(s)	0	98	Blank(s)	Blank(s)	Blank(s)	Blank(s)	Blank(s)	Blank(s)	42	200	0	0	1	0	0	988	988	20510	10200	20550	Esophagus	Dead (attributable to this cancer dx)
85+ years	Female	2004	White	C15.5-Lower third of esophagus	155	8140	Poorly differentiated; Grade III	Positive histology	8140/3: Adenocarcinoma, NOS	8140/3: Adenocarcinoma, NOS	8140-8389: adenomas and adenocarcinomas	7.2 Adenocarcinoma with variants of esophagus	Distant	Distant	Distant site(s)/node(s) involved	Distant	Blank(s)	Blank(s)	Blank(s)	Blank(s)	IVB	T3	N1	M1b	Beam radiation	No	Blank(s)	0	98	Blank(s)	Blank(s)	Blank(s)	Blank(s)	Blank(s)	Blank(s)	999	400	305	50	1	0	0	988	988	20530	10200	20550	Esophagus	Dead (attributable to this cancer dx)
65-69 years	Male	2004	White	C15.5-Lower third of esophagus	155	8072	Poorly differentiated; Grade III	Positive histology	8072/3: Squamous cell carcinoma, large cell, nonkeratinizing, NOS	8072/3: Squamous cell carcinoma, large cell, nonkeratinizing, NOS	8050-8089: squamous cell neoplasms	7.1 Squamous cell carcinoma with variants of esophagus	Distant	Distant	Distant site(s)/node(s) involved	Distant	Blank(s)	Blank(s)	Blank(s)	Blank(s)	IVB	T4	N1	M1b	Beam radiation	Yes	Blank(s)	0	98	Blank(s)	Blank(s)	Blank(s)	Blank(s)	Blank(s)	Blank(s)	999	600	305	50	1	0	0	988	988	20530	10200	20550	Esophagus	Dead (attributable to this cancer dx)
70-74 years	Male	2004	White	C15.5-Lower third of esophagus	155	8140	Poorly differentiated; Grade III	Positive histology	8140/3: Adenocarcinoma, NOS	8140/3: Adenocarcinoma, NOS	8140-8389: adenomas and adenocarcinomas	7.2 Adenocarcinoma with variants of esophagus	Regional	Regional	Regional by both direct extension and lymph node involvement	Regional	Blank(s)	Blank(s)	Blank(s)	Blank(s)	III	T3	N1	M0	Beam radiation	Yes	Blank(s)	0	98	Blank(s)	Blank(s)	Blank(s)	Blank(s)	Blank(s)	Blank(s)	80	400	500	0	0	0	0	988	988	20510	10100	20550	Esophagus	Dead (attributable to this cancer dx)
75-79 years	Male	2004	White	C15.5-Lower third of esophagus	155	8140	Unknown	Positive histology	8140/3: Adenocarcinoma, NOS	8140/3: Adenocarcinoma, NOS	8140-8389: adenomas and adenocarcinomas	7.2 Adenocarcinoma with variants of esophagus	Regional	Regional	Regional by both direct extension and lymph node involvement	Regional	Blank(s)	Blank(s)	Blank(s)	Blank(s)	III	T3	N1	M0	Beam radiation	Yes	Blank(s)	0	98	Blank(s)	Blank(s)	Blank(s)	Blank(s)	Blank(s)	Blank(s)	30	400	100	0	1	1	0	988	988	20510	10100	20550	Diseases of Heart	Alive or dead of other cause
75-79 years	Male	2004	White	C15.5-Lower third of esophagus	155	8140	Poorly differentiated; Grade III	Positive histology	8140/3: Adenocarcinoma, NOS	8140/3: Adenocarcinoma, NOS	8140-8389: adenomas and adenocarcinomas	7.2 Adenocarcinoma with variants of esophagus	Localized	Localized	Localized only	Localized	Blank(s)	Blank(s)	Blank(s)	Blank(s)	IIA	T2	N0	M0	Beam radiation	Yes	Blank(s)	0	98	Blank(s)	Blank(s)	Blank(s)	Blank(s)	Blank(s)	Blank(s)	50	200	0	0	1	0	0	988	988	20510	10100	20550	Esophagus	Dead (attributable to this cancer dx)
80-84 years	Male	2004	White	C15.5-Lower third of esophagus	155	8140	Unknown	Positive histology	8140/3: Adenocarcinoma, NOS	8140/3: Adenocarcinoma, NOS	8140-8389: adenomas and adenocarcinomas	7.2 Adenocarcinoma with variants of esophagus	Localized	Localized	Localized only	Localized	Blank(s)	Blank(s)	Blank(s)	Blank(s)	I	T1	N0	M0	Beam radiation	No	Blank(s)	0	98	Blank(s)	Blank(s)	Blank(s)	Blank(s)	Blank(s)	Blank(s)	37	300	0	0	1	0	0	988	988	20510	10100	20550	Diseases of Heart	Alive or dead of other cause
75-79 years	Female	2004	White	C15.4-Middle third of esophagus	154	8070	Unknown	Positive histology	8070/3: Squamous cell carcinoma, NOS	8070/3: Squamous cell carcinoma, NOS	8050-8089: squamous cell neoplasms	7.1 Squamous cell carcinoma with variants of esophagus	Localized	Localized	Localized only	Localized	Blank(s)	Blank(s)	Blank(s)	Blank(s)	I	T1	N0	M0	Beam radiation	Yes	Blank(s)	0	98	Blank(s)	Blank(s)	Blank(s)	Blank(s)	Blank(s)	Blank(s)	4	300	0	0	1	0	0	988	988	20510	10100	20550	Esophagus	Dead (attributable to this cancer dx)
65-69 years	Male	2004	White	C15.5-Lower third of esophagus	155	8140	Poorly differentiated; Grade III	Positive histology	8140/3: Adenocarcinoma, NOS	8140/3: Adenocarcinoma, NOS	8140-8389: adenomas and adenocarcinomas	7.2 Adenocarcinoma with variants of esophagus	Distant	Distant	Distant site(s)/node(s) involved	Distant	Blank(s)	Blank(s)	Blank(s)	Blank(s)	IVB	TX	N1	M1b	Beam radiation	No	Blank(s)	0	98	Blank(s)	Blank(s)	Blank(s)	Blank(s)	Blank(s)	Blank(s)	12	999	800	40	1	0	0	988	988	20530	10200	20550	Esophagus	Dead (attributable to this cancer dx)
75-79 years	Male	2010	White	C15.5-Lower third of esophagus	155	8140	Moderately differentiated; Grade II	Positive histology	8140/3: Adenocarcinoma, NOS	8140/3: Adenocarcinoma, NOS	8140-8389: adenomas and adenocarcinomas	7.2 Adenocarcinoma with variants of esophagus	Localized	Localized	Localized only	Localized	IA	T1a	N0	M0	I	T1	N0	M0	Beam radiation	Yes	Blank(s)	0	98	No	No	No	No	Blank(s)	Blank(s)	39	110	0	0	1	0	0	0	988	20520	10401	20550	Esophagus	Dead (attributable to this cancer dx)
75-79 years	Female	2004	White	C15.5-Lower third of esophagus	155	8140	Poorly differentiated; Grade III	Positive histology	8140/3: Adenocarcinoma, NOS	8140/3: Adenocarcinoma, NOS	8140-8389: adenomas and adenocarcinomas	7.2 Adenocarcinoma with variants of esophagus	Distant	Distant	Distant site(s)/node(s) involved	Distant	Blank(s)	Blank(s)	Blank(s)	Blank(s)	IVB	T4	N1	M1b	Beam radiation	Yes	Blank(s)	0	98	Blank(s)	Blank(s)	Blank(s)	Blank(s)	Blank(s)	Blank(s)	60	800	100	40	1	0	0	988	988	20510	10200	20550	Esophagus	Dead (attributable to this cancer dx)
75-79 years	Male	2004	White	C15.5-Lower third of esophagus	155	8070	Moderately differentiated; Grade II	Positive histology	8070/3: Squamous cell carcinoma, NOS	8070/3: Squamous cell carcinoma, NOS	8050-8089: squamous cell neoplasms	7.1 Squamous cell carcinoma with variants of esophagus	Regional	Regional	Regional by both direct extension and lymph node involvement	Regional	Blank(s)	Blank(s)	Blank(s)	Blank(s)	III	T3	N1	M0	Beam radiation	Yes	Blank(s)	0	98	Blank(s)	Blank(s)	Blank(s)	Blank(s)	Blank(s)	Blank(s)	999	400	100	0	1	0	0	988	988	20510	10200	20550	Esophagus	Dead (attributable to this cancer dx)
75-79 years	Male	2005	White	C15.5-Lower third of esophagus	155	8140	Poorly differentiated; Grade III	Positive histology	8140/3: Adenocarcinoma, NOS	8140/3: Adenocarcinoma, NOS	8140-8389: adenomas and adenocarcinomas	7.2 Adenocarcinoma with variants of esophagus	Distant	Distant	Distant site(s)/node(s) involved	Distant	Blank(s)	Blank(s)	Blank(s)	Blank(s)	IVB	T1	NX	M1b	Beam radiation	Yes	Blank(s)	0	98	Blank(s)	Blank(s)	Blank(s)	Blank(s)	Blank(s)	Blank(s)	20	300	999	40	1	0	3	988	988	20510	10100	20550	Esophagus	Dead (attributable to this cancer dx)
70-74 years	Male	2005	White	C15.5-Lower third of esophagus	155	8070	Poorly differentiated; Grade III	Positive histology	8070/3: Squamous cell carcinoma, NOS	8070/3: Squamous cell carcinoma, NOS	8050-8089: squamous cell neoplasms	7.1 Squamous cell carcinoma with variants of esophagus	Regional	Regional	Regional by direct extension only	Regional	Blank(s)	Blank(s)	Blank(s)	Blank(s)	IIA	T3	N0	M0	Beam radiation	Yes	Blank(s)	0	98	Blank(s)	Blank(s)	Blank(s)	Blank(s)	Blank(s)	Blank(s)	37	400	0	0	1	0	0	988	988	20510	10200	20550	Esophagus	Dead (attributable to this cancer dx)
75-79 years	Male	2004	White	C15.5-Lower third of esophagus	155	8140	Poorly differentiated; Grade III	Positive histology	8140/3: Adenocarcinoma, NOS	8140/3: Adenocarcinoma, NOS	8140-8389: adenomas and adenocarcinomas	7.2 Adenocarcinoma with variants of esophagus	Regional	Regional	Regional lymph nodes involved only	Regional	Blank(s)	Blank(s)	Blank(s)	Blank(s)	IIB	T2	N1	M0	Beam radiation	Yes	Blank(s)	0	98	Blank(s)	Blank(s)	Blank(s)	Blank(s)	Blank(s)	Blank(s)	20	200	100	0	1	1	0	988	988	20510	10200	20550	Other Cause of Death	Alive or dead of other cause
75-79 years	Male	2005	Black	C15.4-Middle third of esophagus	154	8070	Unknown	Positive histology	8070/3: Squamous cell carcinoma, NOS	8070/3: Squamous cell carcinoma, NOS	8050-8089: squamous cell neoplasms	7.1 Squamous cell carcinoma with variants of esophagus	Regional	Regional	Regional by direct extension only	Regional	Blank(s)	Blank(s)	Blank(s)	Blank(s)	III	T4	N0	M0	Beam radiation	No	Blank(s)	0	98	Blank(s)	Blank(s)	Blank(s)	Blank(s)	Blank(s)	Blank(s)	100	600	0	0	1	0	0	988	988	20510	10300	20550	Esophagus	Dead (attributable to this cancer dx)
80-84 years	Female	2005	White	C15.3-Upper third of esophagus	153	8070	Moderately differentiated; Grade II	Positive histology	8070/3: Squamous cell carcinoma, NOS	8070/3: Squamous cell carcinoma, NOS	8050-8089: squamous cell neoplasms	7.1 Squamous cell carcinoma with variants of esophagus	Regional	Regional	Regional by both direct extension and lymph node involvement	Regional	Blank(s)	Blank(s)	Blank(s)	Blank(s)	III	T3	N1	M0	Beam radiation	No	Blank(s)	0	98	Blank(s)	Blank(s)	Blank(s)	Blank(s)	Blank(s)	Blank(s)	999	400	100	0	1	0	0	988	988	20510	10200	20550	Diseases of Heart	Alive or dead of other cause
70-74 years	Male	2005	White	C15.5-Lower third of esophagus	155	8140	Poorly differentiated; Grade III	Positive histology	8140/3: Adenocarcinoma, NOS	8140/3: Adenocarcinoma, NOS	8140-8389: adenomas and adenocarcinomas	7.2 Adenocarcinoma with variants of esophagus	Regional	Regional	Regional by both direct extension and lymph node involvement	Regional	Blank(s)	Blank(s)	Blank(s)	Blank(s)	III	T3	N1	M0	Beam radiation	Yes	Blank(s)	96	97	Blank(s)	Blank(s)	Blank(s)	Blank(s)	Blank(s)	Blank(s)	999	400	800	0	0	0	0	988	988	20510	10200	20550	Esophagus	Dead (attributable to this cancer dx)
80-84 years	Female	2005	White	C15.5-Lower third of esophagus	155	8140	Poorly differentiated; Grade III	Positive histology	8140/3: Adenocarcinoma, NOS	8140/3: Adenocarcinoma, NOS	8140-8389: adenomas and adenocarcinomas	7.2 Adenocarcinoma with variants of esophagus	Localized	Localized	Localized only	Localized	Blank(s)	Blank(s)	Blank(s)	Blank(s)	IIA	T2	N0	M0	Beam radiation	No	Blank(s)	0	98	Blank(s)	Blank(s)	Blank(s)	Blank(s)	Blank(s)	Blank(s)	44	200	0	0	1	0	0	988	988	20510	10300	20550	Esophagus	Dead (attributable to this cancer dx)
70-74 years	Female	2005	White	C15.5-Lower third of esophagus	155	8070	Poorly differentiated; Grade III	Positive histology	8070/3: Squamous cell carcinoma, NOS	8070/3: Squamous cell carcinoma, NOS	8050-8089: squamous cell neoplasms	7.1 Squamous cell carcinoma with variants of esophagus	Regional	Regional	Regional by both direct extension and lymph node involvement	Regional	Blank(s)	Blank(s)	Blank(s)	Blank(s)	III	T3	N1	M0	Beam radiation	No	Blank(s)	0	98	Blank(s)	Blank(s)	Blank(s)	Blank(s)	Blank(s)	Blank(s)	999	400	100	0	1	0	0	988	988	20510	10200	20550	Esophagus	Dead (attributable to this cancer dx)
75-79 years	Male	2005	White	C15.5-Lower third of esophagus	155	8140	Moderately differentiated; Grade II	Positive histology	8140/3: Adenocarcinoma, NOS	8140/3: Adenocarcinoma, NOS	8140-8389: adenomas and adenocarcinomas	7.2 Adenocarcinoma with variants of esophagus	Regional	Regional	Regional by both direct extension and lymph node involvement	Regional	Blank(s)	Blank(s)	Blank(s)	Blank(s)	III	T3	N1	M0	Beam radiation	No	Blank(s)	0	98	Blank(s)	Blank(s)	Blank(s)	Blank(s)	Blank(s)	Blank(s)	999	400	100	0	1	0	0	988	988	20510	10200	20550	Esophagus	Dead (attributable to this cancer dx)
80-84 years	Female	2005	White	C15.5-Lower third of esophagus	155	8070	Unknown	Positive histology	8070/3: Squamous cell carcinoma, NOS	8070/3: Squamous cell carcinoma, NOS	8050-8089: squamous cell neoplasms	7.1 Squamous cell carcinoma with variants of esophagus	Distant	Distant	Distant site(s)/node(s) involved	Distant	Blank(s)	Blank(s)	Blank(s)	Blank(s)	IVB	T3	N0	M1b	Beam radiation	Yes	Blank(s)	0	98	Blank(s)	Blank(s)	Blank(s)	Blank(s)	Blank(s)	Blank(s)	59	400	0	40	1	0	0	988	988	20510	10200	20550	Diseases of Heart	Alive or dead of other cause
80-84 years	Male	2005	White	C15.2-Abdominal esophagus	152	8140	Unknown	Positive histology	8140/3: Adenocarcinoma, NOS	8140/3: Adenocarcinoma, NOS	8140-8389: adenomas and adenocarcinomas	7.2 Adenocarcinoma with variants of esophagus	Localized	Localized	Localized only	Localized	Blank(s)	Blank(s)	Blank(s)	Blank(s)	IIA	T2	N0	M0	Beam radiation	No	Blank(s)	0	98	Blank(s)	Blank(s)	Blank(s)	Blank(s)	Blank(s)	Blank(s)	40	200	0	0	1	0	0	988	988	20510	10200	20550	Esophagus	Dead (attributable to this cancer dx)
80-84 years	Male	2005	White	C15.5-Lower third of esophagus	155	8140	Moderately differentiated; Grade II	Positive histology	8140/3: Adenocarcinoma, NOS	8140/3: Adenocarcinoma, NOS	8140-8389: adenomas and adenocarcinomas	7.2 Adenocarcinoma with variants of esophagus	Regional	Regional	Regional by direct extension only	Regional	Blank(s)	Blank(s)	Blank(s)	Blank(s)	IIA	T3	N0	M0	Beam radiation	Yes	Blank(s)	0	98	Blank(s)	Blank(s)	Blank(s)	Blank(s)	Blank(s)	Blank(s)	30	400	0	0	0	0	0	988	988	20510	10200	20550	Esophagus	Dead (attributable to this cancer dx)
80-84 years	Male	2005	White	C15.8-Overlapping lesion of esophagus	158	8140	Moderately differentiated; Grade II	Positive histology	8140/3: Adenocarcinoma, NOS	8140/3: Adenocarcinoma, NOS	8140-8389: adenomas and adenocarcinomas	7.2 Adenocarcinoma with variants of esophagus	Regional	Regional	Regional by both direct extension and lymph node involvement	Regional	Blank(s)	Blank(s)	Blank(s)	Blank(s)	III	T3	N1	M0	Beam radiation	Yes	Blank(s)	0	98	Blank(s)	Blank(s)	Blank(s)	Blank(s)	Blank(s)	Blank(s)	60	400	100	0	1	0	0	988	988	20510	10200	20550	Esophagus	Dead (attributable to this cancer dx)
85+ years	Male	2005	White	C15.4-Middle third of esophagus	154	8070	Moderately differentiated; Grade II	Positive histology	8070/3: Squamous cell carcinoma, NOS	8070/3: Squamous cell carcinoma, NOS	8050-8089: squamous cell neoplasms	7.1 Squamous cell carcinoma with variants of esophagus	Distant	Distant	Distant site(s)/node(s) involved	Distant	Blank(s)	Blank(s)	Blank(s)	Blank(s)	IVB	T3	N1	M1b	Beam radiation	Yes	Blank(s)	0	98	Blank(s)	Blank(s)	Blank(s)	Blank(s)	Blank(s)	Blank(s)	18	400	100	40	1	0	0	988	988	20510	10200	20550	Esophagus	Dead (attributable to this cancer dx)
75-79 years	Male	2008	White	C15.5-Lower third of esophagus	155	8140	Moderately differentiated; Grade II	Positive histology	8140/3: Adenocarcinoma, NOS	8140/3: Adenocarcinoma, NOS	8140-8389: adenomas and adenocarcinomas	7.2 Adenocarcinoma with variants of esophagus	Regional	Regional	Regional by both direct extension and lymph node involvement	Regional	Blank(s)	Blank(s)	Blank(s)	Blank(s)	III	T3	N1	M0	Beam radiation	Yes	Blank(s)	0	98	Blank(s)	Blank(s)	Blank(s)	Blank(s)	Blank(s)	Blank(s)	60	400	800	0	1	0	0	988	988	20510	10401	20550	Diseases of Heart	Alive or dead of other cause
80-84 years	Male	2011	White	C15.5-Lower third of esophagus	155	8140	Moderately differentiated; Grade II	Positive histology	8140/3: Adenocarcinoma, NOS	8140/3: Adenocarcinoma, NOS	8140-8389: adenomas and adenocarcinomas	7.2 Adenocarcinoma with variants of esophagus	Distant	Distant	Distant site(s)/node(s) involved	Distant	IV	T1NOS	N0	M1	IVB	T1	N0	M1b	Beam radiation	Yes	Blank(s)	0	98	Yes	No	Yes	No	Blank(s)	Blank(s)	40	300	0	40	1	0	0	0	988	20540	20200	20550	Esophagus	Dead (attributable to this cancer dx)
70-74 years	Male	2005	White	C15.4-Middle third of esophagus	154	8070	Unknown	Positive histology	8070/3: Squamous cell carcinoma, NOS	8070/3: Squamous cell carcinoma, NOS	8050-8089: squamous cell neoplasms	7.1 Squamous cell carcinoma with variants of esophagus	Regional	Regional	Regional by both direct extension and lymph node involvement	Regional	Blank(s)	Blank(s)	Blank(s)	Blank(s)	III	T3	N1	M0	Beam radiation	No	Blank(s)	0	98	Blank(s)	Blank(s)	Blank(s)	Blank(s)	Blank(s)	Blank(s)	999	400	100	0	0	0	0	988	988	20510	10200	20550	Diseases of Heart	Alive or dead of other cause
70-74 years	Male	2005	White	C15.5-Lower third of esophagus	155	8140	Poorly differentiated; Grade III	Positive histology	8140/3: Adenocarcinoma, NOS	8140/3: Adenocarcinoma, NOS	8140-8389: adenomas and adenocarcinomas	7.2 Adenocarcinoma with variants of esophagus	Localized	Localized	Localized only	Localized	Blank(s)	Blank(s)	Blank(s)	Blank(s)	I	T1	N0	M0	Beam radiation	No	Blank(s)	0	98	Blank(s)	Blank(s)	Blank(s)	Blank(s)	Blank(s)	Blank(s)	999	300	0	0	0	0	0	988	988	20510	10200	20550	Other Infectious and Parasitic Diseases including HIV	Alive or dead of other cause
75-79 years	Female	2005	White	C15.5-Lower third of esophagus	155	8070	Moderately differentiated; Grade II	Positive histology	8070/3: Squamous cell carcinoma, NOS	8070/3: Squamous cell carcinoma, NOS	8050-8089: squamous cell neoplasms	7.1 Squamous cell carcinoma with variants of esophagus	Regional	Regional	Regional lymph nodes involved only	Regional	Blank(s)	Blank(s)	Blank(s)	Blank(s)	IIB	T1	N1	M0	Beam radiation	No	Blank(s)	98	0	Blank(s)	Blank(s)	Blank(s)	Blank(s)	Blank(s)	Blank(s)	20	160	800	0	0	0	0	988	988	20510	10100	20550	Esophagus	Dead (attributable to this cancer dx)
70-74 years	Male	2005	White	C15.5-Lower third of esophagus	155	8140	Unknown	Positive histology	8140/3: Adenocarcinoma, NOS	8140/3: Adenocarcinoma, NOS	8140-8389: adenomas and adenocarcinomas	7.2 Adenocarcinoma with variants of esophagus	Distant	Distant	Distant site(s)/node(s) involved	Distant	Blank(s)	Blank(s)	Blank(s)	Blank(s)	IVB	TX	N1	M1b	Beam radiation	Yes	Blank(s)	0	98	Blank(s)	Blank(s)	Blank(s)	Blank(s)	Blank(s)	Blank(s)	999	999	255	50	1	0	0	988	988	20530	10100	20550	Miscellaneous Malignant Cancer	Dead (attributable to this cancer dx)
65-69 years	Male	2005	White	C15.5-Lower third of esophagus	155	8140	Poorly differentiated; Grade III	Positive histology	8140/3: Adenocarcinoma, NOS	8140/3: Adenocarcinoma, NOS	8140-8389: adenomas and adenocarcinomas	7.2 Adenocarcinoma with variants of esophagus	Distant	Distant	Distant site(s)/node(s) involved	Distant	Blank(s)	Blank(s)	Blank(s)	Blank(s)	IVB	T1	N1	M1b	Beam radiation	Yes	Blank(s)	0	98	Blank(s)	Blank(s)	Blank(s)	Blank(s)	Blank(s)	Blank(s)	999	300	100	40	1	0	0	988	988	20510	10200	20550	Esophagus	Dead (attributable to this cancer dx)
75-79 years	Male	2005	White	C15.0-Cervical esophagus	150	8070	Poorly differentiated; Grade III	Positive histology	8070/3: Squamous cell carcinoma, NOS	8070/3: Squamous cell carcinoma, NOS	8050-8089: squamous cell neoplasms	7.1 Squamous cell carcinoma with variants of esophagus	Regional	Regional	Regional by both direct extension and lymph node involvement	Regional	Blank(s)	Blank(s)	Blank(s)	Blank(s)	III	T4	N1	M0	Beam radiation	Yes	Blank(s)	0	98	Blank(s)	Blank(s)	Blank(s)	Blank(s)	Blank(s)	Blank(s)	50	600	100	0	1	0	0	988	988	20510	10200	20550	Diseases of Heart	Alive or dead of other cause
65-69 years	Male	2005	White	C15.4-Middle third of esophagus	154	8070	Moderately differentiated; Grade II	Positive histology	8070/3: Squamous cell carcinoma, NOS	8070/3: Squamous cell carcinoma, NOS	8050-8089: squamous cell neoplasms	7.1 Squamous cell carcinoma with variants of esophagus	Regional	Regional	Regional lymph nodes involved only	Regional	Blank(s)	Blank(s)	Blank(s)	Blank(s)	IIB	T2	N1	M0	Beam radiation	Yes	Blank(s)	2	2	Blank(s)	Blank(s)	Blank(s)	Blank(s)	Blank(s)	Blank(s)	994	200	100	0	1	1	1	988	988	20510	10200	20550	Esophagus	Dead (attributable to this cancer dx)
75-79 years	Female	2005	White	C15.4-Middle third of esophagus	154	8070	Poorly differentiated; Grade III	Positive histology	8070/3: Squamous cell carcinoma, NOS	8070/3: Squamous cell carcinoma, NOS	8050-8089: squamous cell neoplasms	7.1 Squamous cell carcinoma with variants of esophagus	Distant	Distant	Distant site(s)/node(s) involved	Distant	Blank(s)	Blank(s)	Blank(s)	Blank(s)	IVA	TX	N1	M1a	Beam radiation	Yes	Blank(s)	0	98	Blank(s)	Blank(s)	Blank(s)	Blank(s)	Blank(s)	Blank(s)	60	999	100	11	0	0	9	988	988	20510	10200	20550	State DC not available or state DC available but no COD	Dead (missing/unknown COD)
80-84 years	Male	2005	White	C15.5-Lower third of esophagus	155	8140	Moderately differentiated; Grade II	Positive histology	8140/3: Adenocarcinoma, NOS	8140/3: Adenocarcinoma, NOS	8140-8389: adenomas and adenocarcinomas	7.2 Adenocarcinoma with variants of esophagus	Regional	Regional	Regional by both direct extension and lymph node involvement	Regional	Blank(s)	Blank(s)	Blank(s)	Blank(s)	III	T3	N1	M0	Beam radiation	Yes	Blank(s)	0	98	Blank(s)	Blank(s)	Blank(s)	Blank(s)	Blank(s)	Blank(s)	999	400	100	0	1	1	0	988	988	20510	10100	20550	Esophagus	Dead (attributable to this cancer dx)
70-74 years	Male	2005	White	C15.4-Middle third of esophagus	154	8070	Poorly differentiated; Grade III	Positive histology	8070/3: Squamous cell carcinoma, NOS	8070/3: Squamous cell carcinoma, NOS	8050-8089: squamous cell neoplasms	7.1 Squamous cell carcinoma with variants of esophagus	Regional	Regional	Regional lymph nodes involved only	Regional	Blank(s)	Blank(s)	Blank(s)	Blank(s)	IIB	T1	N1	M0	Beam radiation	No	Blank(s)	0	98	Blank(s)	Blank(s)	Blank(s)	Blank(s)	Blank(s)	Blank(s)	30	300	220	0	1	0	0	988	988	20510	10200	20550	Miscellaneous Malignant Cancer	Dead (attributable to this cancer dx)
70-74 years	Male	2005	White	C15.4-Middle third of esophagus	154	8083	Poorly differentiated; Grade III	Positive histology	8083/3: Basaloid squamous cell carcinoma	8083/3: Basaloid squamous cell carcinoma	8050-8089: squamous cell neoplasms	7.1 Squamous cell carcinoma with variants of esophagus	Localized	Localized	Localized only	Localized	Blank(s)	Blank(s)	Blank(s)	Blank(s)	I	T1	N0	M0	Beam radiation	Yes	Blank(s)	0	98	Blank(s)	Blank(s)	Blank(s)	Blank(s)	Blank(s)	Blank(s)	90	300	0	0	1	0	0	988	988	20510	10200	20550	Esophagus	Dead (attributable to this cancer dx)
75-79 years	Male	2012	White	C15.5-Lower third of esophagus	155	8140	Moderately differentiated; Grade II	Positive histology	8140/3: Adenocarcinoma, NOS	8140/3: Adenocarcinoma, NOS	8140-8389: adenomas and adenocarcinomas	7.2 Adenocarcinoma with variants of esophagus	Distant	Distant	Distant site(s)/node(s) involved	Distant	IV	T1NOS	N1	M1	IVB	T1	N0	M1b	Beam radiation	Yes	Blank(s)	0	98	No	No	No	No	Blank(s)	Blank(s)	73	300	250	40	1	0	0	400	988	20550	20440	20550	Esophagus	Dead (attributable to this cancer dx)
85+ years	Female	2005	White	C15.4-Middle third of esophagus	154	8070	Moderately differentiated; Grade II	Positive histology	8070/3: Squamous cell carcinoma, NOS	8070/3: Squamous cell carcinoma, NOS	8050-8089: squamous cell neoplasms	7.1 Squamous cell carcinoma with variants of esophagus	Localized	Localized	Localized only	Localized	Blank(s)	Blank(s)	Blank(s)	Blank(s)	IIA	T2	N0	M0	Beam radiation	No	Blank(s)	0	98	Blank(s)	Blank(s)	Blank(s)	Blank(s)	Blank(s)	Blank(s)	75	200	0	0	1	0	0	988	988	20510	10100	20550	Esophagus	Dead (attributable to this cancer dx)
80-84 years	Male	2005	White	C15.5-Lower third of esophagus	155	8140	Unknown	Positive histology	8140/3: Adenocarcinoma, NOS	8140/3: Adenocarcinoma, NOS	8140-8389: adenomas and adenocarcinomas	7.2 Adenocarcinoma with variants of esophagus	Localized	Localized	Localized only	Localized	Blank(s)	Blank(s)	Blank(s)	Blank(s)	I	T1	N0	M0	Beam radiation	Yes	Blank(s)	0	98	Blank(s)	Blank(s)	Blank(s)	Blank(s)	Blank(s)	Blank(s)	999	100	0	0	1	0	0	988	988	20510	10200	20550	Esophagus	Dead (attributable to this cancer dx)
70-74 years	Male	2005	Black	C15.1-Thoracic esophagus	151	8071	Moderately differentiated; Grade II	Positive histology	8071/3: Squamous cell carcinoma, keratinizing, NOS	8071/3: Squamous cell carcinoma, keratinizing, NOS	8050-8089: squamous cell neoplasms	7.1 Squamous cell carcinoma with variants of esophagus	Localized	Localized	Localized only	Localized	Blank(s)	Blank(s)	Blank(s)	Blank(s)	I	T1	N0	M0	Beam radiation	Yes	Blank(s)	0	98	Blank(s)	Blank(s)	Blank(s)	Blank(s)	Blank(s)	Blank(s)	60	100	0	0	1	0	0	988	988	20510	10100	20550	Other Infectious and Parasitic Diseases including HIV	Alive or dead of other cause
80-84 years	Male	2005	White	C15.5-Lower third of esophagus	155	8140	Poorly differentiated; Grade III	Positive histology	8140/3: Adenocarcinoma, NOS	8140/3: Adenocarcinoma, NOS	8140-8389: adenomas and adenocarcinomas	7.2 Adenocarcinoma with variants of esophagus	Distant	Distant	Distant site(s)/node(s) involved	Distant	Blank(s)	Blank(s)	Blank(s)	Blank(s)	IVB	TX	N0	M1b	Beam radiation	No	Blank(s)	0	98	Blank(s)	Blank(s)	Blank(s)	Blank(s)	Blank(s)	Blank(s)	999	999	0	40	1	0	0	988	988	20510	10100	20550	Esophagus	Dead (attributable to this cancer dx)
75-79 years	Female	2005	White	C15.4-Middle third of esophagus	154	8070	Moderately differentiated; Grade II	Positive histology	8070/3: Squamous cell carcinoma, NOS	8070/3: Squamous cell carcinoma, NOS	8050-8089: squamous cell neoplasms	7.1 Squamous cell carcinoma with variants of esophagus	Distant	Distant	Distant site(s)/node(s) involved	Distant	Blank(s)	Blank(s)	Blank(s)	Blank(s)	III	T4	N0	M0	Beam radiation	Yes	Blank(s)	0	98	Blank(s)	Blank(s)	Blank(s)	Blank(s)	Blank(s)	Blank(s)	34	780	0	0	1	0	0	988	988	20510	10100	20550	Esophagus	Dead (attributable to this cancer dx)
70-74 years	Male	2009	Black	C15.4-Middle third of esophagus	154	8071	Unknown	Positive histology	8071/3: Squamous cell carcinoma, keratinizing, NOS	8071/3: Squamous cell carcinoma, keratinizing, NOS	8050-8089: squamous cell neoplasms	7.1 Squamous cell carcinoma with variants of esophagus	Distant	Distant	Distant site(s)/node(s) involved	Distant	Blank(s)	Blank(s)	Blank(s)	Blank(s)	IVB	T2	N0	M1b	Beam radiation	Yes	Blank(s)	0	98	Blank(s)	Blank(s)	Blank(s)	Blank(s)	Blank(s)	Blank(s)	998	200	250	40	1	0	0	100	988	20520	10401	20550	Esophagus	Dead (attributable to this cancer dx)
85+ years	Female	2005	Black	C15.0-Cervical esophagus	150	8070	Unknown	Positive histology	8070/3: Squamous cell carcinoma, NOS	8070/3: Squamous cell carcinoma, NOS	8050-8089: squamous cell neoplasms	7.1 Squamous cell carcinoma with variants of esophagus	Regional	Regional	Regional by direct extension only	Regional	Blank(s)	Blank(s)	Blank(s)	Blank(s)	III	T4	N0	M0	Beam radiation	No	Blank(s)	0	98	Blank(s)	Blank(s)	Blank(s)	Blank(s)	Blank(s)	Blank(s)	30	650	0	0	1	0	0	988	988	20510	10100	20550	Esophagus	Dead (attributable to this cancer dx)
70-74 years	Male	2005	White	C15.5-Lower third of esophagus	155	8070	Poorly differentiated; Grade III	Positive histology	8070/3: Squamous cell carcinoma, NOS	8070/3: Squamous cell carcinoma, NOS	8050-8089: squamous cell neoplasms	7.1 Squamous cell carcinoma with variants of esophagus	Regional	Regional	Regional lymph nodes involved only	Regional	Blank(s)	Blank(s)	Blank(s)	Blank(s)	IIB	T1	N1	M0	Beam radiation	No	Blank(s)	0	98	Blank(s)	Blank(s)	Blank(s)	Blank(s)	Blank(s)	Blank(s)	999	300	100	0	1	0	0	988	988	20510	10300	20550	Esophagus	Dead (attributable to this cancer dx)
80-84 years	Male	2014	White	C15.5-Lower third of esophagus	155	8140	Unknown	Positive histology	8140/3: Adenocarcinoma, NOS	8140/3: Adenocarcinoma, NOS	8140-8389: adenomas and adenocarcinomas	7.2 Adenocarcinoma with variants of esophagus	Regional	Regional	Regional lymph nodes involved only	Regional	IIIA	T1b	N2	M0	IIB	T1	N1	M0	Beam radiation	Yes	Blank(s)	95	0	No	No	No	No	Blank(s)	Blank(s)	2	160	100	0	0	0	0	200	988	20550	20550	20550	Esophagus	Dead (attributable to this cancer dx)
75-79 years	Female	2006	White	C15.5-Lower third of esophagus	155	8140	Poorly differentiated; Grade III	Positive histology	8140/3: Adenocarcinoma, NOS	8140/3: Adenocarcinoma, NOS	8140-8389: adenomas and adenocarcinomas	7.2 Adenocarcinoma with variants of esophagus	Localized	Localized	Localized only	Localized	Blank(s)	Blank(s)	Blank(s)	Blank(s)	I	T1	N0	M0	Beam radiation	Yes	Blank(s)	0	98	Blank(s)	Blank(s)	Blank(s)	Blank(s)	Blank(s)	Blank(s)	999	300	0	0	1	0	0	988	988	20510	10300	20550	Esophagus	Dead (attributable to this cancer dx)
80-84 years	Female	2006	White	C15.3-Upper third of esophagus	153	8070	Poorly differentiated; Grade III	Positive histology	8070/3: Squamous cell carcinoma, NOS	8070/3: Squamous cell carcinoma, NOS	8050-8089: squamous cell neoplasms	7.1 Squamous cell carcinoma with variants of esophagus	Regional	Regional	Regional by direct extension only	Regional	Blank(s)	Blank(s)	Blank(s)	Blank(s)	IIA	T3	N0	M0	Beam radiation	Yes	Blank(s)	0	98	Blank(s)	Blank(s)	Blank(s)	Blank(s)	Blank(s)	Blank(s)	999	400	0	0	1	0	0	988	988	20510	10200	20550	Chronic Obstructive Pulmonary Disease and Allied Cond	Alive or dead of other cause
65-69 years	Male	2006	Black	C15.5-Lower third of esophagus	155	8070	Poorly differentiated; Grade III	Positive histology	8070/3: Squamous cell carcinoma, NOS	8070/3: Squamous cell carcinoma, NOS	8050-8089: squamous cell neoplasms	7.1 Squamous cell carcinoma with variants of esophagus	Distant	Distant	Distant site(s)/node(s) involved	Distant	Blank(s)	Blank(s)	Blank(s)	Blank(s)	IVA	T3	N1	M1a	Beam radiation	Yes	Blank(s)	0	98	Blank(s)	Blank(s)	Blank(s)	Blank(s)	Blank(s)	Blank(s)	37	400	100	11	1	0	0	988	988	20510	10200	20550	Esophagus	Dead (attributable to this cancer dx)
75-79 years	Male	2013	White	C15.5-Lower third of esophagus	155	8072	Poorly differentiated; Grade III	Positive histology	8072/3: Squamous cell carcinoma, large cell, nonkeratinizing, NOS	8072/3: Squamous cell carcinoma, large cell, nonkeratinizing, NOS	8050-8089: squamous cell neoplasms	7.1 Squamous cell carcinoma with variants of esophagus	Regional	Regional	Regional lymph nodes involved only	Regional	IIB	T2	N1	M0	IIB	T2	N1	M0	Beam radiation	Yes	Blank(s)	0	98	No	No	No	No	Blank(s)	Blank(s)	998	200	100	0	1	1	0	100	988	20550	20440	20550	Pancreas	Alive or dead of other cause
85+ years	Female	2006	White	C15.5-Lower third of esophagus	155	8140	Moderately differentiated; Grade II	Positive histology	8140/3: Adenocarcinoma, NOS	8140/3: Adenocarcinoma, NOS	8140-8389: adenomas and adenocarcinomas	7.2 Adenocarcinoma with variants of esophagus	Distant	Distant	Distant site(s)/node(s) involved	Distant	Blank(s)	Blank(s)	Blank(s)	Blank(s)	III	T4	N1	M0	Beam radiation	No	Blank(s)	0	98	Blank(s)	Blank(s)	Blank(s)	Blank(s)	Blank(s)	Blank(s)	999	600	305	0	1	0	0	988	988	20530	10300	20550	Esophagus	Dead (attributable to this cancer dx)
65-69 years	Male	2006	White	C15.5-Lower third of esophagus	155	8140	Poorly differentiated; Grade III	Positive histology	8140/3: Adenocarcinoma, NOS	8140/3: Adenocarcinoma, NOS	8140-8389: adenomas and adenocarcinomas	7.2 Adenocarcinoma with variants of esophagus	Localized	Localized	Localized only	Localized	Blank(s)	Blank(s)	Blank(s)	Blank(s)	I	T1	N0	M0	Beam radiation	No	Blank(s)	0	98	Blank(s)	Blank(s)	Blank(s)	Blank(s)	Blank(s)	Blank(s)	999	300	0	0	1	0	0	988	988	20510	10200	20550	Esophagus	Dead (attributable to this cancer dx)
80-84 years	Male	2006	White	C15.5-Lower third of esophagus	155	8070	Moderately differentiated; Grade II	Positive histology	8070/3: Squamous cell carcinoma, NOS	8070/3: Squamous cell carcinoma, NOS	8050-8089: squamous cell neoplasms	7.1 Squamous cell carcinoma with variants of esophagus	Regional	Regional	Regional by both direct extension and lymph node involvement	Regional	Blank(s)	Blank(s)	Blank(s)	Blank(s)	III	T3	N1	M0	Beam radiation	Yes	Blank(s)	0	98	Blank(s)	Blank(s)	Blank(s)	Blank(s)	Blank(s)	Blank(s)	70	400	100	0	1	0	0	988	988	20510	10200	20550	Esophagus	Dead (attributable to this cancer dx)
80-84 years	Male	2006	White	C15.4-Middle third of esophagus	154	8140	Poorly differentiated; Grade III	Positive histology	8140/3: Adenocarcinoma, NOS	8140/3: Adenocarcinoma, NOS	8140-8389: adenomas and adenocarcinomas	7.2 Adenocarcinoma with variants of esophagus	Distant	Distant	Distant site(s)/node(s) involved	Distant	Blank(s)	Blank(s)	Blank(s)	Blank(s)	IVB	T4	N1	M1b	Beam radiation	Yes	Blank(s)	0	98	Blank(s)	Blank(s)	Blank(s)	Blank(s)	Blank(s)	Blank(s)	999	650	100	40	1	0	0	988	988	20510	10300	20550	Esophagus	Dead (attributable to this cancer dx)
80-84 years	Male	2006	White	C15.0-Cervical esophagus	150	8071	Moderately differentiated; Grade II	Positive histology	8071/3: Squamous cell carcinoma, keratinizing, NOS	8071/3: Squamous cell carcinoma, keratinizing, NOS	8050-8089: squamous cell neoplasms	7.1 Squamous cell carcinoma with variants of esophagus	Regional	Regional	Regional lymph nodes involved only	Regional	Blank(s)	Blank(s)	Blank(s)	Blank(s)	IIB	T2	N1	M0	Beam radiation	Yes	Blank(s)	0	98	Blank(s)	Blank(s)	Blank(s)	Blank(s)	Blank(s)	Blank(s)	76	200	100	0	1	0	0	988	988	20510	10200	20550	Esophagus	Dead (attributable to this cancer dx)
80-84 years	Female	2006	White	C15.5-Lower third of esophagus	155	8140	Moderately differentiated; Grade II	Positive histology	8140/3: Adenocarcinoma, NOS	8140/3: Adenocarcinoma, NOS	8140-8389: adenomas and adenocarcinomas	7.2 Adenocarcinoma with variants of esophagus	Localized	Localized	Localized only	Localized	Blank(s)	Blank(s)	Blank(s)	Blank(s)	IIA	T2	N0	M0	Beam radiation	No	Blank(s)	0	98	Blank(s)	Blank(s)	Blank(s)	Blank(s)	Blank(s)	Blank(s)	999	200	0	0	1	0	0	988	988	20510	10300	20550	Esophagus	Dead (attributable to this cancer dx)
65-69 years	Male	2006	White	C15.5-Lower third of esophagus	155	8140	Unknown	Positive histology	8140/3: Adenocarcinoma, NOS	8140/3: Adenocarcinoma, NOS	8140-8389: adenomas and adenocarcinomas	7.2 Adenocarcinoma with variants of esophagus	Regional	Regional	Regional by both direct extension and lymph node involvement	Regional	Blank(s)	Blank(s)	Blank(s)	Blank(s)	III	T3	N1	M0	Beam radiation	Yes	Blank(s)	0	98	Blank(s)	Blank(s)	Blank(s)	Blank(s)	Blank(s)	Blank(s)	40	400	500	0	5	0	0	988	988	20510	10300	20550	Esophagus	Dead (attributable to this cancer dx)
80-84 years	Male	2006	White	C15.5-Lower third of esophagus	155	8140	Unknown	Positive histology	8140/3: Adenocarcinoma, NOS	8140/3: Adenocarcinoma, NOS	8140-8389: adenomas and adenocarcinomas	7.2 Adenocarcinoma with variants of esophagus	Regional	Regional	Regional lymph nodes involved only	Regional	Blank(s)	Blank(s)	Blank(s)	Blank(s)	IIB	T2	N1	M0	Beam radiation	No	Blank(s)	0	98	Blank(s)	Blank(s)	Blank(s)	Blank(s)	Blank(s)	Blank(s)	999	200	100	0	1	0	0	988	988	20510	10200	20550	Other Cause of Death	Alive or dead of other cause
80-84 years	Male	2011	White	C15.5-Lower third of esophagus	155	8140	Poorly differentiated; Grade III	Positive histology	8140/3: Adenocarcinoma, NOS	8140/3: Adenocarcinoma, NOS	8140-8389: adenomas and adenocarcinomas	7.2 Adenocarcinoma with variants of esophagus	Regional	Regional	Regional by both direct extension and lymph node involvement	Regional	IIIA	T3	N1	M0	III	T3	N1	M0	Beam radiation	No	Blank(s)	0	98	No	No	No	No	Blank(s)	Blank(s)	999	450	100	0	0	0	0	100	988	20530	20302	20550	Diseases of Heart	Alive or dead of other cause
70-74 years	Male	2007	White	C15.4-Middle third of esophagus	154	8070	Unknown	Positive histology	8070/3: Squamous cell carcinoma, NOS	8070/3: Squamous cell carcinoma, NOS	8050-8089: squamous cell neoplasms	7.1 Squamous cell carcinoma with variants of esophagus	Localized	Localized	Localized only	Localized	Blank(s)	Blank(s)	Blank(s)	Blank(s)	I	T1	N0	M0	Beam radiation	Yes	Blank(s)	0	98	Blank(s)	Blank(s)	Blank(s)	Blank(s)	Blank(s)	Blank(s)	999	100	0	0	1	0	0	988	988	20510	10300	20550	Alive	Alive or dead of other cause
70-74 years	Female	2009	White	C15.5-Lower third of esophagus	155	8070	Poorly differentiated; Grade III	Positive histology	8070/3: Squamous cell carcinoma, NOS	8070/3: Squamous cell carcinoma, NOS	8050-8089: squamous cell neoplasms	7.1 Squamous cell carcinoma with variants of esophagus	Distant	Distant	Distant site(s)/node(s) involved	Distant	Blank(s)	Blank(s)	Blank(s)	Blank(s)	IVB	T3	N0	M1b	Beam radiation	Yes	Blank(s)	0	98	Blank(s)	Blank(s)	Blank(s)	Blank(s)	Blank(s)	Blank(s)	999	400	0	40	0	0	0	0	988	20520	10401	20550	Uterus, NOS	Alive or dead of other cause
75-79 years	Female	2006	White	C15.1-Thoracic esophagus	151	8070	Poorly differentiated; Grade III	Positive histology	8070/3: Squamous cell carcinoma, NOS	8070/3: Squamous cell carcinoma, NOS	8050-8089: squamous cell neoplasms	7.1 Squamous cell carcinoma with variants of esophagus	Distant	Distant	Distant site(s)/node(s) involved	Distant	Blank(s)	Blank(s)	Blank(s)	Blank(s)	III	T4	N0	M0	Beam radiation	No	Blank(s)	0	98	Blank(s)	Blank(s)	Blank(s)	Blank(s)	Blank(s)	Blank(s)	999	780	0	0	0	0	0	988	988	20510	10200	20550	Diseases of Heart	Alive or dead of other cause
65-69 years	Male	2006	White	C15.5-Lower third of esophagus	155	8070	Poorly differentiated; Grade III	Positive histology	8070/3: Squamous cell carcinoma, NOS	8070/3: Squamous cell carcinoma, NOS	8050-8089: squamous cell neoplasms	7.1 Squamous cell carcinoma with variants of esophagus	Distant	Distant	Distant site(s)/node(s) involved	Distant	Blank(s)	Blank(s)	Blank(s)	Blank(s)	IVB	TX	NX	M1b	Beam radiation	Yes	Blank(s)	0	98	Blank(s)	Blank(s)	Blank(s)	Blank(s)	Blank(s)	Blank(s)	999	999	999	40	0	9	3	988	988	20510	10300	20550	Esophagus	Dead (attributable to this cancer dx)
70-74 years	Female	2006	White	C15.2-Abdominal esophagus	152	8140	Moderately differentiated; Grade II	Positive histology	8140/3: Adenocarcinoma, NOS	8140/3: Adenocarcinoma, NOS	8140-8389: adenomas and adenocarcinomas	7.2 Adenocarcinoma with variants of esophagus	Localized	Localized	Localized only	Localized	Blank(s)	Blank(s)	Blank(s)	Blank(s)	I	T1	N0	M0	Beam radiation	Yes	Blank(s)	0	98	Blank(s)	Blank(s)	Blank(s)	Blank(s)	Blank(s)	Blank(s)	25	300	0	0	1	0	0	988	988	20510	10300	20550	Esophagus	Dead (attributable to this cancer dx)
80-84 years	Male	2006	White	C15.4-Middle third of esophagus	154	8070	Poorly differentiated; Grade III	Positive histology	8070/3: Squamous cell carcinoma, NOS	8070/3: Squamous cell carcinoma, NOS	8050-8089: squamous cell neoplasms	7.1 Squamous cell carcinoma with variants of esophagus	Regional	Regional	Regional lymph nodes involved only	Regional	Blank(s)	Blank(s)	Blank(s)	Blank(s)	IIB	T2	N1	M0	Beam radiation	Yes	Blank(s)	0	98	Blank(s)	Blank(s)	Blank(s)	Blank(s)	Blank(s)	Blank(s)	5	200	100	0	1	1	0	988	988	20510	10300	20550	Esophagus	Dead (attributable to this cancer dx)
80-84 years	Male	2006	White	C15.4-Middle third of esophagus	154	8255	Poorly differentiated; Grade III	Positive histology	8255/3: Adenocarcinoma with mixed subtypes	8255/3: Adenocarcinoma with mixed subtypes	8140-8389: adenomas and adenocarcinomas	7.2 Adenocarcinoma with variants of esophagus	Regional	Regional	Regional by both direct extension and lymph node involvement	Regional	Blank(s)	Blank(s)	Blank(s)	Blank(s)	III	T3	N1	M0	Beam radiation	Yes	Blank(s)	0	98	Blank(s)	Blank(s)	Blank(s)	Blank(s)	Blank(s)	Blank(s)	90	400	100	0	1	0	0	988	988	20510	10200	20550	Esophagus	Dead (attributable to this cancer dx)
80-84 years	Male	2006	White	C15.8-Overlapping lesion of esophagus	158	8140	Poorly differentiated; Grade III	Positive histology	8140/3: Adenocarcinoma, NOS	8140/3: Adenocarcinoma, NOS	8140-8389: adenomas and adenocarcinomas	7.2 Adenocarcinoma with variants of esophagus	Regional	Regional	Regional by both direct extension and lymph node involvement	Regional	Blank(s)	Blank(s)	Blank(s)	Blank(s)	III	T3	N1	M0	Beam radiation	Yes	Blank(s)	0	98	Blank(s)	Blank(s)	Blank(s)	Blank(s)	Blank(s)	Blank(s)	100	400	100	0	1	0	0	988	988	20510	10300	20550	Esophagus	Dead (attributable to this cancer dx)
65-69 years	Male	2010	White	C15.3-Upper third of esophagus	153	8070	Moderately differentiated; Grade II	Positive histology	8070/3: Squamous cell carcinoma, NOS	8070/3: Squamous cell carcinoma, NOS	8050-8089: squamous cell neoplasms	7.1 Squamous cell carcinoma with variants of esophagus	Localized	Localized	Localized only	Localized	IB	T1NOS	N0	M0	I	T1	N0	M0	Beam radiation	Yes	Blank(s)	0	98	No	No	No	No	Blank(s)	Blank(s)	55	300	0	0	1	0	0	0	988	20520	20200	20550	Other Oral Cavity and Pharynx	Alive or dead of other cause
75-79 years	Male	2006	White	C15.8-Overlapping lesion of esophagus	158	8070	Poorly differentiated; Grade III	Positive histology	8070/3: Squamous cell carcinoma, NOS	8070/3: Squamous cell carcinoma, NOS	8050-8089: squamous cell neoplasms	7.1 Squamous cell carcinoma with variants of esophagus	Distant	Distant	Distant site(s)/node(s) involved	Distant	Blank(s)	Blank(s)	Blank(s)	Blank(s)	IVB	T3	N1	M1b	Beam radiation	Yes	Blank(s)	0	98	Blank(s)	Blank(s)	Blank(s)	Blank(s)	Blank(s)	Blank(s)	70	400	100	40	1	0	0	988	988	20510	10200	20550	Esophagus	Dead (attributable to this cancer dx)
70-74 years	Female	2009	White	C15.4-Middle third of esophagus	154	8071	Poorly differentiated; Grade III	Positive histology	8071/3: Squamous cell carcinoma, keratinizing, NOS	8071/3: Squamous cell carcinoma, keratinizing, NOS	8050-8089: squamous cell neoplasms	7.1 Squamous cell carcinoma with variants of esophagus	Regional	Regional	Regional by direct extension only	Regional	Blank(s)	Blank(s)	Blank(s)	Blank(s)	IIA	T3	N0	M0	Beam radiation	Yes	Blank(s)	0	98	Blank(s)	Blank(s)	Blank(s)	Blank(s)	Blank(s)	Blank(s)	998	400	0	0	1	0	0	988	988	20510	10401	20550	Esophagus	Dead (attributable to this cancer dx)
75-79 years	Female	2006	White	C15.5-Lower third of esophagus	155	8070	Poorly differentiated; Grade III	Positive histology	8070/3: Squamous cell carcinoma, NOS	8070/3: Squamous cell carcinoma, NOS	8050-8089: squamous cell neoplasms	7.1 Squamous cell carcinoma with variants of esophagus	Regional	Regional	Regional lymph nodes involved only	Regional	Blank(s)	Blank(s)	Blank(s)	Blank(s)	IIB	T2	N1	M0	Beam radiation	Yes	Blank(s)	1	1	Blank(s)	Blank(s)	Blank(s)	Blank(s)	Blank(s)	Blank(s)	999	200	100	0	1	1	0	988	988	20510	10200	20550	Esophagus	Dead (attributable to this cancer dx)
75-79 years	Female	2006	White	C15.3-Upper third of esophagus	153	8140	Well differentiated; Grade I	Positive histology	8140/3: Adenocarcinoma, NOS	8140/3: Adenocarcinoma, NOS	8140-8389: adenomas and adenocarcinomas	7.2 Adenocarcinoma with variants of esophagus	Localized	Localized	Localized only	Localized	Blank(s)	Blank(s)	Blank(s)	Blank(s)	I	T1	N0	M0	Beam radiation	Yes	Blank(s)	0	98	Blank(s)	Blank(s)	Blank(s)	Blank(s)	Blank(s)	Blank(s)	34	300	0	0	0	0	0	988	988	20510	10200	20550	Esophagus	Dead (attributable to this cancer dx)
70-74 years	Male	2006	White	C15.5-Lower third of esophagus	155	8140	Poorly differentiated; Grade III	Positive histology	8140/3: Adenocarcinoma, NOS	8140/3: Adenocarcinoma, NOS	8140-8389: adenomas and adenocarcinomas	7.2 Adenocarcinoma with variants of esophagus	Distant	Distant	Distant site(s)/node(s) involved	Distant	Blank(s)	Blank(s)	Blank(s)	Blank(s)	IVB	TX	N0	M1b	Beam radiation	Yes	Blank(s)	0	98	Blank(s)	Blank(s)	Blank(s)	Blank(s)	Blank(s)	Blank(s)	100	999	0	40	9	0	0	988	988	20510	10200	20550	Esophagus	Dead (attributable to this cancer dx)
70-74 years	Male	2006	Black	C15.5-Lower third of esophagus	155	8140	Moderately differentiated; Grade II	Positive histology	8140/3: Adenocarcinoma, NOS	8140/3: Adenocarcinoma, NOS	8140-8389: adenomas and adenocarcinomas	7.2 Adenocarcinoma with variants of esophagus	Regional	Regional	Regional by both direct extension and lymph node involvement	Regional	Blank(s)	Blank(s)	Blank(s)	Blank(s)	III	T3	N1	M0	Beam radiation	Yes	Blank(s)	0	98	Blank(s)	Blank(s)	Blank(s)	Blank(s)	Blank(s)	Blank(s)	41	400	800	0	1	0	0	988	988	20510	10200	20550	Other Cause of Death	Alive or dead of other cause
70-74 years	Male	2009	White	C15.5-Lower third of esophagus	155	8070	Poorly differentiated; Grade III	Positive exfoliative cytology, no positive histology	8070/3: Squamous cell carcinoma, NOS	8070/3: Squamous cell carcinoma, NOS	8050-8089: squamous cell neoplasms	7.1 Squamous cell carcinoma with variants of esophagus	Regional	Regional	Regional by both direct extension and lymph node involvement	Regional	Blank(s)	Blank(s)	Blank(s)	Blank(s)	III	T3	N1	M0	Beam radiation	Yes	Blank(s)	0	98	Blank(s)	Blank(s)	Blank(s)	Blank(s)	Blank(s)	Blank(s)	130	400	100	0	1	0	0	0	988	20520	10401	20550	Esophagus	Dead (attributable to this cancer dx)
80-84 years	Female	2006	White	C15.0-Cervical esophagus	150	8070	Poorly differentiated; Grade III	Positive histology	8070/3: Squamous cell carcinoma, NOS	8070/3: Squamous cell carcinoma, NOS	8050-8089: squamous cell neoplasms	7.1 Squamous cell carcinoma with variants of esophagus	Distant	Distant	Distant site(s)/node(s) involved	Distant	Blank(s)	Blank(s)	Blank(s)	Blank(s)	IVB	T4	NX	M1b	Beam radiation	No	Blank(s)	0	98	Blank(s)	Blank(s)	Blank(s)	Blank(s)	Blank(s)	Blank(s)	35	600	999	40	0	0	0	988	988	20510	10200	20550	Esophagus	Dead (attributable to this cancer dx)
70-74 years	Male	2007	Asian or Pacific Islander	C15.5-Lower third of esophagus	155	8140	Moderately differentiated; Grade II	Positive histology	8140/3: Adenocarcinoma, NOS	8140/3: Adenocarcinoma, NOS	8140-8389: adenomas and adenocarcinomas	7.2 Adenocarcinoma with variants of esophagus	Regional	Regional	Regional by both direct extension and lymph node involvement	Regional	Blank(s)	Blank(s)	Blank(s)	Blank(s)	III	T3	N1	M0	Beam radiation	Yes	Blank(s)	0	98	Blank(s)	Blank(s)	Blank(s)	Blank(s)	Blank(s)	Blank(s)	40	400	100	0	1	0	0	988	988	20510	10401	20550	Alive	Alive or dead of other cause
65-69 years	Male	2007	White	C15.2-Abdominal esophagus	152	8140	Moderately differentiated; Grade II	Positive histology	8140/3: Adenocarcinoma, NOS	8140/3: Adenocarcinoma, NOS	8140-8389: adenomas and adenocarcinomas	7.2 Adenocarcinoma with variants of esophagus	Localized	Localized	Localized only	Localized	Blank(s)	Blank(s)	Blank(s)	Blank(s)	I	T1	N0	M0	Beam radiation	Yes	Blank(s)	0	98	Blank(s)	Blank(s)	Blank(s)	Blank(s)	Blank(s)	Blank(s)	999	300	0	0	1	0	0	988	988	20510	10300	20550	Stomach	Dead (attributable to this cancer dx)
75-79 years	Male	2007	White	C15.4-Middle third of esophagus	154	8070	Poorly differentiated; Grade III	Positive histology	8070/3: Squamous cell carcinoma, NOS	8070/3: Squamous cell carcinoma, NOS	8050-8089: squamous cell neoplasms	7.1 Squamous cell carcinoma with variants of esophagus	Localized	Localized	Localized only	Localized	Blank(s)	Blank(s)	Blank(s)	Blank(s)	I	T1	N0	M0	Beam radiation	Yes	Blank(s)	0	98	Blank(s)	Blank(s)	Blank(s)	Blank(s)	Blank(s)	Blank(s)	999	300	0	0	1	0	0	988	988	20510	10300	20550	Diseases of Heart	Alive or dead of other cause
80-84 years	Male	2007	White	C15.5-Lower third of esophagus	155	8140	Unknown	Positive histology	8140/3: Adenocarcinoma, NOS	8140/3: Adenocarcinoma, NOS	8140-8389: adenomas and adenocarcinomas	7.2 Adenocarcinoma with variants of esophagus	Localized	Localized	Localized only	Localized	Blank(s)	Blank(s)	Blank(s)	Blank(s)	I	T1	N0	M0	Beam radiation	Yes	Blank(s)	0	98	Blank(s)	Blank(s)	Blank(s)	Blank(s)	Blank(s)	Blank(s)	999	300	0	0	0	0	0	988	988	20510	10300	20550	Esophagus	Dead (attributable to this cancer dx)
65-69 years	Male	2007	Black	C15.8-Overlapping lesion of esophagus	158	8070	Unknown	Positive histology	8070/3: Squamous cell carcinoma, NOS	8070/3: Squamous cell carcinoma, NOS	8050-8089: squamous cell neoplasms	7.1 Squamous cell carcinoma with variants of esophagus	Distant	Distant	Distant site(s)/node(s) involved	Distant	Blank(s)	Blank(s)	Blank(s)	Blank(s)	IVB	TX	N1	M1b	Beam radiation	Yes	Blank(s)	0	98	Blank(s)	Blank(s)	Blank(s)	Blank(s)	Blank(s)	Blank(s)	80	999	220	40	1	0	0	988	988	20510	10300	20550	Miscellaneous Malignant Cancer	Dead (attributable to this cancer dx)
85+ years	Male	2007	White	C15.5-Lower third of esophagus	155	8140	Moderately differentiated; Grade II	Positive histology	8140/3: Adenocarcinoma, NOS	8140/3: Adenocarcinoma, NOS	8140-8389: adenomas and adenocarcinomas	7.2 Adenocarcinoma with variants of esophagus	Localized	Localized	Localized only	Localized	Blank(s)	Blank(s)	Blank(s)	Blank(s)	I	T1	N0	M0	Beam radiation	Yes	Blank(s)	0	98	Blank(s)	Blank(s)	Blank(s)	Blank(s)	Blank(s)	Blank(s)	999	300	0	0	1	0	0	988	988	20510	10300	20550	Esophagus	Dead (attributable to this cancer dx)
70-74 years	Male	2007	White	C15.3-Upper third of esophagus	153	8070	Poorly differentiated; Grade III	Positive histology	8070/3: Squamous cell carcinoma, NOS	8070/3: Squamous cell carcinoma, NOS	8050-8089: squamous cell neoplasms	7.1 Squamous cell carcinoma with variants of esophagus	Distant	Distant	Distant site(s)/node(s) involved	Distant	Blank(s)	Blank(s)	Blank(s)	Blank(s)	III	T4	N1	M0	Beam radiation	Yes	Blank(s)	0	98	Blank(s)	Blank(s)	Blank(s)	Blank(s)	Blank(s)	Blank(s)	999	815	305	0	1	0	0	400	988	20530	10300	20550	Miscellaneous Malignant Cancer	Dead (attributable to this cancer dx)
70-74 years	Female	2007	White	C15.4-Middle third of esophagus	154	8070	Unknown	Positive histology	8070/3: Squamous cell carcinoma, NOS	8070/3: Squamous cell carcinoma, NOS	8050-8089: squamous cell neoplasms	7.1 Squamous cell carcinoma with variants of esophagus	Distant	Distant	Distant site(s)/node(s) involved	Distant	Blank(s)	Blank(s)	Blank(s)	Blank(s)	III	T4	N0	M0	Beam radiation	Yes	Blank(s)	99	99	Blank(s)	Blank(s)	Blank(s)	Blank(s)	Blank(s)	Blank(s)	999	780	0	0	1	1	0	988	988	20510	10300	20550	Diseases of Heart	Alive or dead of other cause
80-84 years	Male	2007	White	C15.4-Middle third of esophagus	154	8070	Moderately differentiated; Grade II	Positive histology	8070/3: Squamous cell carcinoma, NOS	8070/3: Squamous cell carcinoma, NOS	8050-8089: squamous cell neoplasms	7.1 Squamous cell carcinoma with variants of esophagus	Regional	Regional	Regional by direct extension only	Regional	Blank(s)	Blank(s)	Blank(s)	Blank(s)	IIA	T3	N0	M0	Beam radiation	Yes	Blank(s)	0	98	Blank(s)	Blank(s)	Blank(s)	Blank(s)	Blank(s)	Blank(s)	998	400	0	0	1	0	0	988	988	20510	10300	20550	Diseases of Heart	Alive or dead of other cause
65-69 years	Male	2007	White	C15.5-Lower third of esophagus	155	8140	Unknown	Positive histology	8140/3: Adenocarcinoma, NOS	8140/3: Adenocarcinoma, NOS	8140-8389: adenomas and adenocarcinomas	7.2 Adenocarcinoma with variants of esophagus	Distant	Distant	Distant site(s)/node(s) involved	Distant	Blank(s)	Blank(s)	Blank(s)	Blank(s)	IVB	T4	NX	M1b	Beam radiation	No	Blank(s)	0	98	Blank(s)	Blank(s)	Blank(s)	Blank(s)	Blank(s)	Blank(s)	999	800	999	40	1	9	1	988	988	20510	10300	20550	Esophagus	Dead (attributable to this cancer dx)
70-74 years	Male	2007	White	C15.5-Lower third of esophagus	155	8140	Poorly differentiated; Grade III	Positive histology	8140/3: Adenocarcinoma, NOS	8140/3: Adenocarcinoma, NOS	8140-8389: adenomas and adenocarcinomas	7.2 Adenocarcinoma with variants of esophagus	Regional	Regional	Regional by both direct extension and lymph node involvement	Regional	Blank(s)	Blank(s)	Blank(s)	Blank(s)	III	T3	N1	M0	Beam radiation	Yes	Blank(s)	0	98	Blank(s)	Blank(s)	Blank(s)	Blank(s)	Blank(s)	Blank(s)	999	400	100	0	1	0	0	988	988	20510	10300	20550	Esophagus	Dead (attributable to this cancer dx)
80-84 years	Male	2007	White	C15.5-Lower third of esophagus	155	8140	Moderately differentiated; Grade II	Positive histology	8140/3: Adenocarcinoma, NOS	8140/3: Adenocarcinoma, NOS	8140-8389: adenomas and adenocarcinomas	7.2 Adenocarcinoma with variants of esophagus	Distant	Distant	Distant site(s)/node(s) involved	Distant	Blank(s)	Blank(s)	Blank(s)	Blank(s)	IVB	TX	NX	M1b	Beam radiation	Yes	Blank(s)	0	98	Blank(s)	Blank(s)	Blank(s)	Blank(s)	Blank(s)	Blank(s)	39	999	999	40	1	0	0	988	988	20510	10300	20550	Esophagus	Dead (attributable to this cancer dx)
80-84 years	Male	2007	White	C15.5-Lower third of esophagus	155	8140	Unknown	Positive histology	8140/3: Adenocarcinoma, NOS	8140/3: Adenocarcinoma, NOS	8140-8389: adenomas and adenocarcinomas	7.2 Adenocarcinoma with variants of esophagus	Distant	Distant	Distant site(s)/node(s) involved	Distant	Blank(s)	Blank(s)	Blank(s)	Blank(s)	IVB	T3	N1	M1b	Beam radiation	Yes	Blank(s)	0	98	Blank(s)	Blank(s)	Blank(s)	Blank(s)	Blank(s)	Blank(s)	999	400	100	50	1	0	0	988	988	20510	10300	20550	Esophagus	Dead (attributable to this cancer dx)
80-84 years	Male	2007	White	C15.5-Lower third of esophagus	155	8140	Poorly differentiated; Grade III	Positive histology	8140/3: Adenocarcinoma, NOS	8140/3: Adenocarcinoma, NOS	8140-8389: adenomas and adenocarcinomas	7.2 Adenocarcinoma with variants of esophagus	Distant	Distant	Distant site(s)/node(s) involved	Distant	Blank(s)	Blank(s)	Blank(s)	Blank(s)	IVB	TX	N1	M1b	Beam radiation	No	Blank(s)	0	98	Blank(s)	Blank(s)	Blank(s)	Blank(s)	Blank(s)	Blank(s)	40	999	100	40	1	0	0	988	988	20510	10300	20550	Esophagus	Dead (attributable to this cancer dx)
80-84 years	Female	2007	White	C15.4-Middle third of esophagus	154	8070	Unknown	Positive histology	8070/3: Squamous cell carcinoma, NOS	8070/3: Squamous cell carcinoma, NOS	8050-8089: squamous cell neoplasms	7.1 Squamous cell carcinoma with variants of esophagus	Regional	Regional	Regional by both direct extension and lymph node involvement	Regional	Blank(s)	Blank(s)	Blank(s)	Blank(s)	III	T3	N1	M0	Beam radiation	Yes	Blank(s)	0	98	Blank(s)	Blank(s)	Blank(s)	Blank(s)	Blank(s)	Blank(s)	90	400	500	0	1	0	0	988	988	20510	10300	20550	Esophagus	Dead (attributable to this cancer dx)
65-69 years	Female	2007	Black	C15.4-Middle third of esophagus	154	8070	Moderately differentiated; Grade II	Positive histology	8070/3: Squamous cell carcinoma, NOS	8070/3: Squamous cell carcinoma, NOS	8050-8089: squamous cell neoplasms	7.1 Squamous cell carcinoma with variants of esophagus	Localized	Localized	Localized only	Localized	Blank(s)	Blank(s)	Blank(s)	Blank(s)	I	T1	N0	M0	Beam radiation	Yes	Blank(s)	0	98	Blank(s)	Blank(s)	Blank(s)	Blank(s)	Blank(s)	Blank(s)	999	300	0	0	1	0	0	988	988	20510	10300	20550	Esophagus	Dead (attributable to this cancer dx)
85+ years	Male	2007	White	C15.4-Middle third of esophagus	154	8070	Poorly differentiated; Grade III	Positive histology	8070/3: Squamous cell carcinoma, NOS	8070/3: Squamous cell carcinoma, NOS	8050-8089: squamous cell neoplasms	7.1 Squamous cell carcinoma with variants of esophagus	Localized	Localized	Localized only	Localized	Blank(s)	Blank(s)	Blank(s)	Blank(s)	I	T1	N0	M0	Beam radiation	Yes	Blank(s)	0	98	Blank(s)	Blank(s)	Blank(s)	Blank(s)	Blank(s)	Blank(s)	20	300	0	0	1	0	0	988	988	20510	10300	20550	Esophagus	Dead (attributable to this cancer dx)
70-74 years	Male	2007	Black	C15.5-Lower third of esophagus	155	8070	Moderately differentiated; Grade II	Positive histology	8070/3: Squamous cell carcinoma, NOS	8070/3: Squamous cell carcinoma, NOS	8050-8089: squamous cell neoplasms	7.1 Squamous cell carcinoma with variants of esophagus	Localized	Localized	Localized only	Localized	Blank(s)	Blank(s)	Blank(s)	Blank(s)	IIA	T2	N0	M0	Beam radiation	Yes	Blank(s)	0	98	Blank(s)	Blank(s)	Blank(s)	Blank(s)	Blank(s)	Blank(s)	60	200	0	0	0	0	0	988	988	20510	10300	20550	Alive	Alive or dead of other cause
75-79 years	Male	2007	White	C15.5-Lower third of esophagus	155	8140	Moderately differentiated; Grade II	Positive histology	8140/3: Adenocarcinoma, NOS	8140/3: Adenocarcinoma, NOS	8140-8389: adenomas and adenocarcinomas	7.2 Adenocarcinoma with variants of esophagus	Distant	Distant	Distant site(s)/node(s) involved	Distant	Blank(s)	Blank(s)	Blank(s)	Blank(s)	IVA	T3	N0	M1a	Beam radiation	Yes	Blank(s)	0	98	Blank(s)	Blank(s)	Blank(s)	Blank(s)	Blank(s)	Blank(s)	999	400	0	11	1	1	3	988	988	20510	10300	20550	Esophagus	Dead (attributable to this cancer dx)
75-79 years	Female	2007	White	C15.2-Abdominal esophagus	152	8070	Moderately differentiated; Grade II	Positive histology	8070/3: Squamous cell carcinoma, NOS	8070/3: Squamous cell carcinoma, NOS	8050-8089: squamous cell neoplasms	7.1 Squamous cell carcinoma with variants of esophagus	Regional	Regional	Regional by both direct extension and lymph node involvement	Regional	Blank(s)	Blank(s)	Blank(s)	Blank(s)	III	T3	N1	M0	Beam radiation	No	Blank(s)	0	98	Blank(s)	Blank(s)	Blank(s)	Blank(s)	Blank(s)	Blank(s)	48	450	100	0	1	0	0	999	988	20530	10300	20550	Esophagus	Dead (attributable to this cancer dx)
85+ years	Male	2015	White	C15.5-Lower third of esophagus	155	8140	Poorly differentiated; Grade III	Positive histology	8140/3: Adenocarcinoma, NOS	8140/3: Adenocarcinoma, NOS	8140-8389: adenomas and adenocarcinomas	7.2 Adenocarcinoma with variants of esophagus	Regional	Regional	Regional by both direct extension and lymph node involvement	Regional	IIIB	T3	N2	M0	III	T3	N1	M0	Beam radiation	Yes	Blank(s)	0	98	No	No	No	No	Blank(s)	Blank(s)	999	450	100	0	1	0	0	200	988	20550	20550	20550	Esophagus	Dead (attributable to this cancer dx)
65-69 years	Male	2008	White	C15.5-Lower third of esophagus	155	8140	Poorly differentiated; Grade III	Positive histology	8140/3: Adenocarcinoma, NOS	8140/3: Adenocarcinoma, NOS	8140-8389: adenomas and adenocarcinomas	7.2 Adenocarcinoma with variants of esophagus	Regional	Regional	Regional by both direct extension and lymph node involvement	Regional	Blank(s)	Blank(s)	Blank(s)	Blank(s)	III	T3	N1	M0	Beam radiation	Yes	Blank(s)	0	98	Blank(s)	Blank(s)	Blank(s)	Blank(s)	Blank(s)	Blank(s)	998	400	100	0	1	0	0	988	988	20510	10401	20550	Esophagus	Dead (attributable to this cancer dx)
85+ years	Male	2007	White	C15.5-Lower third of esophagus	155	8140	Poorly differentiated; Grade III	Positive histology	8140/3: Adenocarcinoma, NOS	8140/3: Adenocarcinoma, NOS	8140-8389: adenomas and adenocarcinomas	7.2 Adenocarcinoma with variants of esophagus	Regional	Regional	Regional by both direct extension and lymph node involvement	Regional	Blank(s)	Blank(s)	Blank(s)	Blank(s)	III	T3	N1	M0	Beam radiation	No	Blank(s)	0	98	Blank(s)	Blank(s)	Blank(s)	Blank(s)	Blank(s)	Blank(s)	999	400	100	0	0	0	0	988	988	20510	10300	20550	Diseases of Heart	Alive or dead of other cause
65-69 years	Male	2007	White	C15.5-Lower third of esophagus	155	8140	Poorly differentiated; Grade III	Positive histology	8140/3: Adenocarcinoma, NOS	8140/3: Adenocarcinoma, NOS	8140-8389: adenomas and adenocarcinomas	7.2 Adenocarcinoma with variants of esophagus	Localized	Localized	Localized only	Localized	Blank(s)	Blank(s)	Blank(s)	Blank(s)	I	T1	N0	M0	Beam radiation	Yes	Blank(s)	0	98	Blank(s)	Blank(s)	Blank(s)	Blank(s)	Blank(s)	Blank(s)	999	300	0	0	1	0	0	988	988	20510	10300	20550	Esophagus	Dead (attributable to this cancer dx)
80-84 years	Male	2007	White	C15.5-Lower third of esophagus	155	8070	Unknown	Positive histology	8070/3: Squamous cell carcinoma, NOS	8070/3: Squamous cell carcinoma, NOS	8050-8089: squamous cell neoplasms	7.1 Squamous cell carcinoma with variants of esophagus	Regional	Regional	Regional by both direct extension and lymph node involvement	Regional	Blank(s)	Blank(s)	Blank(s)	Blank(s)	III	T3	N1	M0	Beam radiation	Yes	Blank(s)	0	98	Blank(s)	Blank(s)	Blank(s)	Blank(s)	Blank(s)	Blank(s)	999	400	500	0	1	1	0	988	988	20510	10401	20550	Esophagus	Dead (attributable to this cancer dx)
75-79 years	Male	2007	White	C15.3-Upper third of esophagus	153	8070	Moderately differentiated; Grade II	Positive histology	8070/3: Squamous cell carcinoma, NOS	8070/3: Squamous cell carcinoma, NOS	8050-8089: squamous cell neoplasms	7.1 Squamous cell carcinoma with variants of esophagus	Regional	Regional	Regional by direct extension only	Regional	Blank(s)	Blank(s)	Blank(s)	Blank(s)	III	T4	N0	M0	Beam radiation	Yes	Blank(s)	0	98	Blank(s)	Blank(s)	Blank(s)	Blank(s)	Blank(s)	Blank(s)	999	600	0	0	1	0	0	988	988	20510	10401	20550	Esophagus	Dead (attributable to this cancer dx)
65-69 years	Male	2007	White	C15.5-Lower third of esophagus	155	8140	Poorly differentiated; Grade III	Positive histology	8140/3: Adenocarcinoma, NOS	8140/3: Adenocarcinoma, NOS	8140-8389: adenomas and adenocarcinomas	7.2 Adenocarcinoma with variants of esophagus	Distant	Distant	Distant site(s)/node(s) involved	Distant	Blank(s)	Blank(s)	Blank(s)	Blank(s)	IVB	T1	N1	M1b	Beam radiation	Yes	Blank(s)	0	98	Blank(s)	Blank(s)	Blank(s)	Blank(s)	Blank(s)	Blank(s)	998	160	100	50	1	0	1	988	988	20510	10300	20550	Esophagus	Dead (attributable to this cancer dx)
80-84 years	Male	2007	White	C15.5-Lower third of esophagus	155	8140	Poorly differentiated; Grade III	Positive histology	8140/3: Adenocarcinoma, NOS	8140/3: Adenocarcinoma, NOS	8140-8389: adenomas and adenocarcinomas	7.2 Adenocarcinoma with variants of esophagus	Regional	Regional	Regional by both direct extension and lymph node involvement	Regional	Blank(s)	Blank(s)	Blank(s)	Blank(s)	III	T4	N1	M0	Beam radiation	No	Blank(s)	0	98	Blank(s)	Blank(s)	Blank(s)	Blank(s)	Blank(s)	Blank(s)	999	600	100	0	1	0	0	988	988	20510	10300	20550	Esophagus	Dead (attributable to this cancer dx)
80-84 years	Female	2007	White	C15.3-Upper third of esophagus	153	8071	Well differentiated; Grade I	Positive histology	8071/3: Squamous cell carcinoma, keratinizing, NOS	8071/3: Squamous cell carcinoma, keratinizing, NOS	8050-8089: squamous cell neoplasms	7.1 Squamous cell carcinoma with variants of esophagus	Distant	Distant	Distant site(s)/node(s) involved	Distant	Blank(s)	Blank(s)	Blank(s)	Blank(s)	IVB	TX	NX	M1b	Beam radiation	No	Blank(s)	0	98	Blank(s)	Blank(s)	Blank(s)	Blank(s)	Blank(s)	Blank(s)	10	999	999	50	1	0	0	988	988	20510	10300	20550	Diabetes Mellitus	Alive or dead of other cause
80-84 years	Male	2007	White	C15.5-Lower third of esophagus	155	8140	Poorly differentiated; Grade III	Positive histology	8140/3: Adenocarcinoma, NOS	8140/3: Adenocarcinoma, NOS	8140-8389: adenomas and adenocarcinomas	7.2 Adenocarcinoma with variants of esophagus	Regional	Regional	Regional lymph nodes involved only	Regional	Blank(s)	Blank(s)	Blank(s)	Blank(s)	IIB	T1	N1	M0	Beam radiation	Yes	Blank(s)	0	98	Blank(s)	Blank(s)	Blank(s)	Blank(s)	Blank(s)	Blank(s)	50	300	500	0	0	0	0	988	988	20510	10300	20550	Esophagus	Dead (attributable to this cancer dx)
80-84 years	Male	2007	White	C15.4-Middle third of esophagus	154	8070	Poorly differentiated; Grade III	Positive histology	8070/3: Squamous cell carcinoma, NOS	8070/3: Squamous cell carcinoma, NOS	8050-8089: squamous cell neoplasms	7.1 Squamous cell carcinoma with variants of esophagus	Regional	Regional	Regional by both direct extension and lymph node involvement	Regional	Blank(s)	Blank(s)	Blank(s)	Blank(s)	III	T4	N1	M0	Beam radiation	Yes	Blank(s)	0	98	Blank(s)	Blank(s)	Blank(s)	Blank(s)	Blank(s)	Blank(s)	20	600	220	0	1	1	0	988	988	20510	10300	20550	Esophagus	Dead (attributable to this cancer dx)
65-69 years	Female	2007	White	C15.4-Middle third of esophagus	154	8070	Poorly differentiated; Grade III	Positive histology	8070/3: Squamous cell carcinoma, NOS	8070/3: Squamous cell carcinoma, NOS	8050-8089: squamous cell neoplasms	7.1 Squamous cell carcinoma with variants of esophagus	Distant	Distant	Distant site(s)/node(s) involved	Distant	Blank(s)	Blank(s)	Blank(s)	Blank(s)	IVB	T3	N1	M1b	Beam radiation	Yes	Blank(s)	0	98	Blank(s)	Blank(s)	Blank(s)	Blank(s)	Blank(s)	Blank(s)	60	400	305	50	1	0	0	988	988	20530	10300	20550	Esophagus	Dead (attributable to this cancer dx)
75-79 years	Male	2015	White	C15.3-Upper third of esophagus	153	8070	Moderately differentiated; Grade II	Positive histology	8070/3: Squamous cell carcinoma, NOS	8070/3: Squamous cell carcinoma, NOS	8050-8089: squamous cell neoplasms	7.1 Squamous cell carcinoma with variants of esophagus	Regional	Regional	Regional by both direct extension and lymph node involvement	Regional	IIIA	T3	N1	M0	III	T3	N1	M0	Beam radiation	Yes	Blank(s)	0	98	No	No	No	No	Blank(s)	Blank(s)	20	400	100	0	1	1	0	100	988	20550	20550	20550	Alive	Alive or dead of other cause
75-79 years	Male	2007	White	C15.3-Upper third of esophagus	153	8072	Poorly differentiated; Grade III	Positive histology	8072/3: Squamous cell carcinoma, large cell, nonkeratinizing, NOS	8072/3: Squamous cell carcinoma, large cell, nonkeratinizing, NOS	8050-8089: squamous cell neoplasms	7.1 Squamous cell carcinoma with variants of esophagus	Regional	Regional	Regional lymph nodes involved only	Regional	Blank(s)	Blank(s)	Blank(s)	Blank(s)	IIB	T1	N1	M0	Beam radiation	No	Blank(s)	0	98	Blank(s)	Blank(s)	Blank(s)	Blank(s)	Blank(s)	Blank(s)	999	300	560	0	1	0	0	988	988	20530	10300	20550	Miscellaneous Malignant Cancer	Dead (attributable to this cancer dx)
70-74 years	Male	2007	White	C15.4-Middle third of esophagus	154	8070	Well differentiated; Grade I	Positive histology	8070/3: Squamous cell carcinoma, NOS	8070/3: Squamous cell carcinoma, NOS	8050-8089: squamous cell neoplasms	7.1 Squamous cell carcinoma with variants of esophagus	Distant	Distant	Distant site(s)/node(s) involved	Distant	Blank(s)	Blank(s)	Blank(s)	Blank(s)	IVB	T3	N1	M1b	Beam radiation	Yes	Blank(s)	0	98	Blank(s)	Blank(s)	Blank(s)	Blank(s)	Blank(s)	Blank(s)	999	400	100	40	0	0	0	988	988	20510	10300	20550	Esophagus	Dead (attributable to this cancer dx)
80-84 years	Male	2007	White	C15.5-Lower third of esophagus	155	8140	Well differentiated; Grade I	Positive histology	8140/3: Adenocarcinoma, NOS	8140/3: Adenocarcinoma, NOS	8140-8389: adenomas and adenocarcinomas	7.2 Adenocarcinoma with variants of esophagus	Regional	Regional	Regional by both direct extension and lymph node involvement	Regional	Blank(s)	Blank(s)	Blank(s)	Blank(s)	III	T3	N1	M0	Beam radiation	Yes	Blank(s)	95	95	Blank(s)	Blank(s)	Blank(s)	Blank(s)	Blank(s)	Blank(s)	39	400	100	0	1	1	0	988	988	20510	10300	20550	Cerebrovascular Diseases	Alive or dead of other cause
70-74 years	Male	2008	White	C15.5-Lower third of esophagus	155	8140	Unknown	Positive histology	8140/3: Adenocarcinoma, NOS	8140/3: Adenocarcinoma, NOS	8140-8389: adenomas and adenocarcinomas	7.2 Adenocarcinoma with variants of esophagus	Regional	Regional	Regional by both direct extension and lymph node involvement	Regional	Blank(s)	Blank(s)	Blank(s)	Blank(s)	III	T3	N1	M0	Beam radiation	Yes	Blank(s)	0	98	Blank(s)	Blank(s)	Blank(s)	Blank(s)	Blank(s)	Blank(s)	40	400	100	0	1	0	0	988	988	20510	10401	20550	Diseases of Heart	Alive or dead of other cause
75-79 years	Male	2008	White	C15.5-Lower third of esophagus	155	8070	Poorly differentiated; Grade III	Positive histology	8070/3: Squamous cell carcinoma, NOS	8070/3: Squamous cell carcinoma, NOS	8050-8089: squamous cell neoplasms	7.1 Squamous cell carcinoma with variants of esophagus	Distant	Distant	Distant site(s)/node(s) involved	Distant	Blank(s)	Blank(s)	Blank(s)	Blank(s)	IVB	T4	N1	M1b	Beam radiation	Yes	Blank(s)	0	98	Blank(s)	Blank(s)	Blank(s)	Blank(s)	Blank(s)	Blank(s)	61	600	100	40	1	0	0	988	988	20510	10401	20550	Esophagus	Dead (attributable to this cancer dx)
80-84 years	Female	2008	White	C15.3-Upper third of esophagus	153	8070	Unknown	Positive histology	8070/3: Squamous cell carcinoma, NOS	8070/3: Squamous cell carcinoma, NOS	8050-8089: squamous cell neoplasms	7.1 Squamous cell carcinoma with variants of esophagus	Distant	Distant	Distant site(s)/node(s) involved	Distant	Blank(s)	Blank(s)	Blank(s)	Blank(s)	IVB	T3	NX	M1b	Beam radiation	Yes	Blank(s)	0	98	Blank(s)	Blank(s)	Blank(s)	Blank(s)	Blank(s)	Blank(s)	999	400	999	40	1	0	0	988	988	20510	10401	20550	Esophagus	Dead (attributable to this cancer dx)
75-79 years	Male	2008	Black	C15.5-Lower third of esophagus	155	8070	Unknown	Positive histology	8070/3: Squamous cell carcinoma, NOS	8070/3: Squamous cell carcinoma, NOS	8050-8089: squamous cell neoplasms	7.1 Squamous cell carcinoma with variants of esophagus	Regional	Regional	Regional by both direct extension and lymph node involvement	Regional	Blank(s)	Blank(s)	Blank(s)	Blank(s)	III	T3	N1	M0	Beam radiation	Yes	Blank(s)	0	98	Blank(s)	Blank(s)	Blank(s)	Blank(s)	Blank(s)	Blank(s)	92	400	100	0	0	0	0	988	988	20510	10401	20550	Esophagus	Dead (attributable to this cancer dx)
75-79 years	Male	2008	White	C15.5-Lower third of esophagus	155	8070	Moderately differentiated; Grade II	Positive histology	8070/3: Squamous cell carcinoma, NOS	8070/3: Squamous cell carcinoma, NOS	8050-8089: squamous cell neoplasms	7.1 Squamous cell carcinoma with variants of esophagus	Distant	Distant	Distant site(s)/node(s) involved	Distant	Blank(s)	Blank(s)	Blank(s)	Blank(s)	IVB	TX	N0	M1b	Beam radiation	Yes	Blank(s)	0	98	Blank(s)	Blank(s)	Blank(s)	Blank(s)	Blank(s)	Blank(s)	200	999	0	40	0	0	0	988	988	20510	10401	20550	Esophagus	Dead (attributable to this cancer dx)
75-79 years	Female	2009	White	C15.3-Upper third of esophagus	153	8070	Poorly differentiated; Grade III	Positive histology	8070/3: Squamous cell carcinoma, NOS	8070/3: Squamous cell carcinoma, NOS	8050-8089: squamous cell neoplasms	7.1 Squamous cell carcinoma with variants of esophagus	Regional	Regional	Regional by direct extension only	Regional	Blank(s)	Blank(s)	Blank(s)	Blank(s)	IIA	T3	N0	M0	Beam radiation	Yes	Blank(s)	0	98	Blank(s)	Blank(s)	Blank(s)	Blank(s)	Blank(s)	Blank(s)	100	450	0	0	1	0	0	0	988	20520	10401	20550	Esophagus	Dead (attributable to this cancer dx)
80-84 years	Male	2007	White	C15.5-Lower third of esophagus	155	8140	Moderately differentiated; Grade II	Positive histology	8140/3: Adenocarcinoma, NOS	8140/3: Adenocarcinoma, NOS	8140-8389: adenomas and adenocarcinomas	7.2 Adenocarcinoma with variants of esophagus	Localized	Localized	Localized only	Localized	Blank(s)	Blank(s)	Blank(s)	Blank(s)	I	T1	N0	M0	Beam radiation	No	Blank(s)	0	98	Blank(s)	Blank(s)	Blank(s)	Blank(s)	Blank(s)	Blank(s)	999	300	0	0	1	0	0	988	988	20510	10401	20550	Esophagus	Dead (attributable to this cancer dx)
65-69 years	Male	2008	White	C15.5-Lower third of esophagus	155	8140	Poorly differentiated; Grade III	Positive histology	8140/3: Adenocarcinoma, NOS	8140/3: Adenocarcinoma, NOS	8140-8389: adenomas and adenocarcinomas	7.2 Adenocarcinoma with variants of esophagus	Distant	Distant	Distant site(s)/node(s) involved	Distant	Blank(s)	Blank(s)	Blank(s)	Blank(s)	IVB	TX	NX	M1b	Beam radiation	No	Blank(s)	0	98	Blank(s)	Blank(s)	Blank(s)	Blank(s)	Blank(s)	Blank(s)	999	999	999	40	1	0	3	988	988	20510	10401	20550	Esophagus	Dead (attributable to this cancer dx)
70-74 years	Male	2008	White	C15.0-Cervical esophagus	150	8070	Poorly differentiated; Grade III	Positive histology	8070/3: Squamous cell carcinoma, NOS	8070/3: Squamous cell carcinoma, NOS	8050-8089: squamous cell neoplasms	7.1 Squamous cell carcinoma with variants of esophagus	Regional	Regional	Regional by both direct extension and lymph node involvement	Regional	Blank(s)	Blank(s)	Blank(s)	Blank(s)	III	T4	N1	M0	Beam radiation	Yes	Blank(s)	0	98	Blank(s)	Blank(s)	Blank(s)	Blank(s)	Blank(s)	Blank(s)	999	650	560	0	1	1	0	988	988	20530	10401	20550	Esophagus	Dead (attributable to this cancer dx)
65-69 years	Male	2008	White	C15.4-Middle third of esophagus	154	8070	Poorly differentiated; Grade III	Positive histology	8070/3: Squamous cell carcinoma, NOS	8070/3: Squamous cell carcinoma, NOS	8050-8089: squamous cell neoplasms	7.1 Squamous cell carcinoma with variants of esophagus	Distant	Distant	Distant site(s)/node(s) involved	Distant	Blank(s)	Blank(s)	Blank(s)	Blank(s)	IVA	T1	N1	M1a	Beam radiation	Yes	Blank(s)	0	98	Blank(s)	Blank(s)	Blank(s)	Blank(s)	Blank(s)	Blank(s)	999	300	255	0	1	0	0	988	988	20530	10401	20550	Esophagus	Dead (attributable to this cancer dx)
85+ years	Female	2008	White	C15.1-Thoracic esophagus	151	8070	Moderately differentiated; Grade II	Positive histology	8070/3: Squamous cell carcinoma, NOS	8070/3: Squamous cell carcinoma, NOS	8050-8089: squamous cell neoplasms	7.1 Squamous cell carcinoma with variants of esophagus	Localized	Localized	Localized only	Localized	Blank(s)	Blank(s)	Blank(s)	Blank(s)	I	T1	N0	M0	Beam radiation	No	Blank(s)	0	98	Blank(s)	Blank(s)	Blank(s)	Blank(s)	Blank(s)	Blank(s)	23	300	0	0	1	0	0	988	988	20510	10401	20550	Chronic Obstructive Pulmonary Disease and Allied Cond	Alive or dead of other cause
70-74 years	Male	2012	White	C15.5-Lower third of esophagus	155	8140	Moderately differentiated; Grade II	Positive histology	8140/3: Adenocarcinoma, NOS	8140/3: Adenocarcinoma, NOS	8140-8389: adenomas and adenocarcinomas	7.2 Adenocarcinoma with variants of esophagus	Distant	Distant	Distant site(s)/node(s) involved	Distant	IV	T3	N2	M1	IVB	T3	N1	M1b	Beam radiation	Yes	Blank(s)	0	98	Yes	No	Yes	Yes	Blank(s)	Blank(s)	34	400	100	50	1	1	0	200	988	20540	20440	20550	Stomach	Dead (attributable to this cancer dx)
75-79 years	Male	2008	White	C15.5-Lower third of esophagus	155	8070	Unknown	Positive histology	8070/3: Squamous cell carcinoma, NOS	8070/3: Squamous cell carcinoma, NOS	8050-8089: squamous cell neoplasms	7.1 Squamous cell carcinoma with variants of esophagus	Localized	Localized	Localized only	Localized	Blank(s)	Blank(s)	Blank(s)	Blank(s)	I	T1	N0	M0	Beam radiation	No	Blank(s)	0	98	Blank(s)	Blank(s)	Blank(s)	Blank(s)	Blank(s)	Blank(s)	999	300	0	0	1	0	0	988	988	20510	10401	20550	Diseases of Heart	Alive or dead of other cause
65-69 years	Male	2007	White	C15.5-Lower third of esophagus	155	8140	Poorly differentiated; Grade III	Positive histology	8140/3: Adenocarcinoma, NOS	8140/3: Adenocarcinoma, NOS	8140-8389: adenomas and adenocarcinomas	7.2 Adenocarcinoma with variants of esophagus	Localized	Localized	Localized only	Localized	Blank(s)	Blank(s)	Blank(s)	Blank(s)	I	T1	N0	M0	Beam radiation	Yes	Blank(s)	0	98	Blank(s)	Blank(s)	Blank(s)	Blank(s)	Blank(s)	Blank(s)	999	100	0	0	1	0	0	988	988	20510	10300	20550	Esophagus	Dead (attributable to this cancer dx)
80-84 years	Male	2008	White	C15.1-Thoracic esophagus	151	8070	Well differentiated; Grade I	Positive histology	8070/3: Squamous cell carcinoma, NOS	8070/3: Squamous cell carcinoma, NOS	8050-8089: squamous cell neoplasms	7.1 Squamous cell carcinoma with variants of esophagus	Regional	Regional	Regional by both direct extension and lymph node involvement	Regional	Blank(s)	Blank(s)	Blank(s)	Blank(s)	III	T3	N1	M0	Beam radiation	Yes	Blank(s)	0	98	Blank(s)	Blank(s)	Blank(s)	Blank(s)	Blank(s)	Blank(s)	999	400	100	0	0	0	0	988	988	20510	10401	20550	Esophagus	Dead (attributable to this cancer dx)
75-79 years	Male	2008	Black	C15.4-Middle third of esophagus	154	8070	Moderately differentiated; Grade II	Positive histology	8070/3: Squamous cell carcinoma, NOS	8070/3: Squamous cell carcinoma, NOS	8050-8089: squamous cell neoplasms	7.1 Squamous cell carcinoma with variants of esophagus	Distant	Distant	Distant site(s)/node(s) involved	Distant	Blank(s)	Blank(s)	Blank(s)	Blank(s)	IVB	T3	N1	M1b	Beam radiation	Yes	Blank(s)	0	98	Blank(s)	Blank(s)	Blank(s)	Blank(s)	Blank(s)	Blank(s)	20	400	100	40	1	1	1	988	988	20510	10401	20550	Esophagus	Dead (attributable to this cancer dx)
85+ years	Male	2008	White	C15.5-Lower third of esophagus	155	8070	Poorly differentiated; Grade III	Positive histology	8070/3: Squamous cell carcinoma, NOS	8070/3: Squamous cell carcinoma, NOS	8050-8089: squamous cell neoplasms	7.1 Squamous cell carcinoma with variants of esophagus	Distant	Distant	Distant site(s)/node(s) involved	Distant	Blank(s)	Blank(s)	Blank(s)	Blank(s)	IVB	TX	N0	M1b	Beam radiation	Yes	Blank(s)	0	98	Blank(s)	Blank(s)	Blank(s)	Blank(s)	Blank(s)	Blank(s)	999	999	0	40	0	0	0	988	988	20510	10401	20550	Esophagus	Dead (attributable to this cancer dx)
75-79 years	Male	2008	White	C15.5-Lower third of esophagus	155	8070	Poorly differentiated; Grade III	Positive histology	8070/3: Squamous cell carcinoma, NOS	8070/3: Squamous cell carcinoma, NOS	8050-8089: squamous cell neoplasms	7.1 Squamous cell carcinoma with variants of esophagus	Distant	Distant	Distant site(s)/node(s) involved	Distant	Blank(s)	Blank(s)	Blank(s)	Blank(s)	IVB	TX	N0	M1b	Beam radiation	Yes	Blank(s)	0	98	Blank(s)	Blank(s)	Blank(s)	Blank(s)	Blank(s)	Blank(s)	999	999	0	50	1	0	0	988	988	20510	10401	20550	Esophagus	Dead (attributable to this cancer dx)
85+ years	Female	2008	White	C15.4-Middle third of esophagus	154	8070	Moderately differentiated; Grade II	Positive histology	8070/3: Squamous cell carcinoma, NOS	8070/3: Squamous cell carcinoma, NOS	8050-8089: squamous cell neoplasms	7.1 Squamous cell carcinoma with variants of esophagus	Regional	Regional	Regional by direct extension only	Regional	Blank(s)	Blank(s)	Blank(s)	Blank(s)	III	T4	N0	M0	Beam radiation	Yes	Blank(s)	0	98	Blank(s)	Blank(s)	Blank(s)	Blank(s)	Blank(s)	Blank(s)	30	600	0	0	1	0	0	988	988	20510	10401	20550	Esophagus	Dead (attributable to this cancer dx)
80-84 years	Female	2008	White	C15.5-Lower third of esophagus	155	8140	Moderately differentiated; Grade II	Positive histology	8140/3: Adenocarcinoma, NOS	8140/3: Adenocarcinoma, NOS	8140-8389: adenomas and adenocarcinomas	7.2 Adenocarcinoma with variants of esophagus	Regional	Regional	Regional lymph nodes involved only	Regional	Blank(s)	Blank(s)	Blank(s)	Blank(s)	IIB	T1	N1	M0	Beam radiation	Yes	Blank(s)	0	98	Blank(s)	Blank(s)	Blank(s)	Blank(s)	Blank(s)	Blank(s)	42	300	100	0	1	0	0	988	988	20510	10401	20550	Esophagus	Dead (attributable to this cancer dx)
65-69 years	Female	2007	White	C15.5-Lower third of esophagus	155	8140	Poorly differentiated; Grade III	Positive histology	8140/3: Adenocarcinoma, NOS	8140/3: Adenocarcinoma, NOS	8140-8389: adenomas and adenocarcinomas	7.2 Adenocarcinoma with variants of esophagus	Regional	Regional	Regional by both direct extension and lymph node involvement	Regional	Blank(s)	Blank(s)	Blank(s)	Blank(s)	III	T3	N1	M0	Beam radiation	No	Blank(s)	95	95	Blank(s)	Blank(s)	Blank(s)	Blank(s)	Blank(s)	Blank(s)	999	400	500	0	0	0	0	988	988	20510	10300	20550	Esophagus	Dead (attributable to this cancer dx)
75-79 years	Female	2008	White	C15.5-Lower third of esophagus	155	8145	Poorly differentiated; Grade III	Positive histology	8145/3: Carcinoma, diffuse type	8145/3: Carcinoma, diffuse type	8140-8389: adenomas and adenocarcinomas	7.2 Adenocarcinoma with variants of esophagus	Regional	Regional	Regional by direct extension only	Regional	Blank(s)	Blank(s)	Blank(s)	Blank(s)	IIA	T3	N0	M0	Beam radiation	Yes	Blank(s)	0	98	Blank(s)	Blank(s)	Blank(s)	Blank(s)	Blank(s)	Blank(s)	999	400	0	0	1	1	0	988	988	20510	10401	20550	Esophagus	Dead (attributable to this cancer dx)
70-74 years	Male	2010	White	C15.5-Lower third of esophagus	155	8070	Unknown	Positive histology	8070/3: Squamous cell carcinoma, NOS	8070/3: Squamous cell carcinoma, NOS	8050-8089: squamous cell neoplasms	7.1 Squamous cell carcinoma with variants of esophagus	Distant	Distant	Distant site(s)/node(s) involved	Distant	IV	T1NOS	N1	M1	IVB	T1	N1	M1b	Beam radiation	Yes	Blank(s)	0	98	No	No	No	Yes	Blank(s)	Blank(s)	60	300	305	40	1	1	0	400	988	20530	20302	20550	Suicide and Self-Inflicted Injury	Alive or dead of other cause
70-74 years	Female	2008	Asian or Pacific Islander	C15.1-Thoracic esophagus	151	8070	Unknown	Positive histology	8070/3: Squamous cell carcinoma, NOS	8070/3: Squamous cell carcinoma, NOS	8050-8089: squamous cell neoplasms	7.1 Squamous cell carcinoma with variants of esophagus	Regional	Regional	Regional by both direct extension and lymph node involvement	Regional	Blank(s)	Blank(s)	Blank(s)	Blank(s)	III	T3	N1	M0	Beam radiation	Yes	Blank(s)	0	98	Blank(s)	Blank(s)	Blank(s)	Blank(s)	Blank(s)	Blank(s)	25	450	100	0	1	0	0	100	988	20520	10401	20550	Esophagus	Dead (attributable to this cancer dx)
70-74 years	Male	2008	White	C15.4-Middle third of esophagus	154	8070	Unknown	Positive histology	8070/3: Squamous cell carcinoma, NOS	8070/3: Squamous cell carcinoma, NOS	8050-8089: squamous cell neoplasms	7.1 Squamous cell carcinoma with variants of esophagus	Localized	Localized	Localized only	Localized	Blank(s)	Blank(s)	Blank(s)	Blank(s)	IIA	T2	N0	M0	Beam radiation	No	Blank(s)	0	98	Blank(s)	Blank(s)	Blank(s)	Blank(s)	Blank(s)	Blank(s)	999	200	0	0	1	0	0	988	988	20510	10401	20550	Esophagus	Dead (attributable to this cancer dx)
75-79 years	Female	2008	White	C15.5-Lower third of esophagus	155	8070	Poorly differentiated; Grade III	Positive histology	8070/3: Squamous cell carcinoma, NOS	8070/3: Squamous cell carcinoma, NOS	8050-8089: squamous cell neoplasms	7.1 Squamous cell carcinoma with variants of esophagus	Regional	Regional	Regional lymph nodes involved only	Regional	Blank(s)	Blank(s)	Blank(s)	Blank(s)	IIB	T2	N1	M0	Beam radiation	Yes	Blank(s)	0	98	Blank(s)	Blank(s)	Blank(s)	Blank(s)	Blank(s)	Blank(s)	50	200	100	0	1	0	0	988	988	20510	10401	20550	Esophagus	Dead (attributable to this cancer dx)
70-74 years	Male	2008	White	C15.5-Lower third of esophagus	155	8140	Poorly differentiated; Grade III	Positive histology	8140/3: Adenocarcinoma, NOS	8140/3: Adenocarcinoma, NOS	8140-8389: adenomas and adenocarcinomas	7.2 Adenocarcinoma with variants of esophagus	Distant	Distant	Distant site(s)/node(s) involved	Distant	Blank(s)	Blank(s)	Blank(s)	Blank(s)	IVB	TX	N1	M1b	Beam radiation	Yes	Blank(s)	0	98	Blank(s)	Blank(s)	Blank(s)	Blank(s)	Blank(s)	Blank(s)	999	999	500	40	1	0	0	988	988	20510	10401	20550	Esophagus	Dead (attributable to this cancer dx)
65-69 years	Male	2008	White	C15.5-Lower third of esophagus	155	8140	Well differentiated; Grade I	Positive histology	8140/3: Adenocarcinoma, NOS	8140/3: Adenocarcinoma, NOS	8140-8389: adenomas and adenocarcinomas	7.2 Adenocarcinoma with variants of esophagus	Regional	Regional	Regional lymph nodes involved only	Regional	Blank(s)	Blank(s)	Blank(s)	Blank(s)	IIB	T1	N1	M0	Beam radiation	Yes	Blank(s)	0	98	Blank(s)	Blank(s)	Blank(s)	Blank(s)	Blank(s)	Blank(s)	999	300	100	0	1	0	0	988	988	20510	10401	20550	Esophagus	Dead (attributable to this cancer dx)
70-74 years	Male	2008	White	C15.5-Lower third of esophagus	155	8140	Poorly differentiated; Grade III	Positive histology	8140/3: Adenocarcinoma, NOS	8140/3: Adenocarcinoma, NOS	8140-8389: adenomas and adenocarcinomas	7.2 Adenocarcinoma with variants of esophagus	Regional	Regional	Regional lymph nodes involved only	Regional	Blank(s)	Blank(s)	Blank(s)	Blank(s)	IIB	T2	N1	M0	Beam radiation	Yes	Blank(s)	0	98	Blank(s)	Blank(s)	Blank(s)	Blank(s)	Blank(s)	Blank(s)	999	200	100	0	1	0	0	988	988	20510	10401	20550	Esophagus	Dead (attributable to this cancer dx)
85+ years	Male	2008	White	C15.4-Middle third of esophagus	154	8070	Unknown	Positive histology	8070/3: Squamous cell carcinoma, NOS	8070/3: Squamous cell carcinoma, NOS	8050-8089: squamous cell neoplasms	7.1 Squamous cell carcinoma with variants of esophagus	Distant	Distant	Distant site(s)/node(s) involved	Distant	Blank(s)	Blank(s)	Blank(s)	Blank(s)	IVB	T4	N1	M1b	Beam radiation	Yes	Blank(s)	0	98	Blank(s)	Blank(s)	Blank(s)	Blank(s)	Blank(s)	Blank(s)	67	650	100	40	0	0	3	988	988	20510	10401	20550	Esophagus	Dead (attributable to this cancer dx)
80-84 years	Male	2008	White	C15.5-Lower third of esophagus	155	8144	Poorly differentiated; Grade III	Positive histology	8144/3: Adenocarcinoma, intestinal type	8144/3: Adenocarcinoma, intestinal type	8140-8389: adenomas and adenocarcinomas	7.2 Adenocarcinoma with variants of esophagus	Regional	Regional	Regional by both direct extension and lymph node involvement	Regional	Blank(s)	Blank(s)	Blank(s)	Blank(s)	III	T3	N1	M0	Beam radiation	Yes	Blank(s)	0	98	Blank(s)	Blank(s)	Blank(s)	Blank(s)	Blank(s)	Blank(s)	30	400	100	0	0	0	0	988	988	20510	10401	20550	Esophagus	Dead (attributable to this cancer dx)
80-84 years	Male	2009	White	C15.5-Lower third of esophagus	155	8072	Moderately differentiated; Grade II	Positive histology	8072/3: Squamous cell carcinoma, large cell, nonkeratinizing, NOS	8072/3: Squamous cell carcinoma, large cell, nonkeratinizing, NOS	8050-8089: squamous cell neoplasms	7.1 Squamous cell carcinoma with variants of esophagus	Localized	Localized	Localized only	Localized	Blank(s)	Blank(s)	Blank(s)	Blank(s)	I	T1	N0	M0	Beam radiation	Yes	Blank(s)	0	98	Blank(s)	Blank(s)	Blank(s)	Blank(s)	Blank(s)	Blank(s)	8	160	0	0	1	0	0	988	988	20510	10401	20550	Miscellaneous Malignant Cancer	Dead (attributable to this cancer dx)
80-84 years	Male	2009	White	C15.5-Lower third of esophagus	155	8140	Poorly differentiated; Grade III	Positive histology	8140/3: Adenocarcinoma, NOS	8140/3: Adenocarcinoma, NOS	8140-8389: adenomas and adenocarcinomas	7.2 Adenocarcinoma with variants of esophagus	Regional	Regional	Regional lymph nodes involved only	Regional	Blank(s)	Blank(s)	Blank(s)	Blank(s)	IIB	T2	N1	M0	Beam radiation	Yes	Blank(s)	0	98	Blank(s)	Blank(s)	Blank(s)	Blank(s)	Blank(s)	Blank(s)	50	200	100	0	1	0	0	988	988	20510	10401	20550	Esophagus	Dead (attributable to this cancer dx)
75-79 years	Male	2009	White	C15.5-Lower third of esophagus	155	8140	Moderately differentiated; Grade II	Positive histology	8140/3: Adenocarcinoma, NOS	8140/3: Adenocarcinoma, NOS	8140-8389: adenomas and adenocarcinomas	7.2 Adenocarcinoma with variants of esophagus	Regional	Regional	Regional by both direct extension and lymph node involvement	Regional	Blank(s)	Blank(s)	Blank(s)	Blank(s)	III	T3	N1	M0	Beam radiation	No	Blank(s)	0	98	Blank(s)	Blank(s)	Blank(s)	Blank(s)	Blank(s)	Blank(s)	75	400	100	0	1	0	0	100	988	20520	10401	20550	Diseases of Heart	Alive or dead of other cause
80-84 years	Male	2008	White	C15.8-Overlapping lesion of esophagus	158	8140	Unknown	Positive histology	8140/3: Adenocarcinoma, NOS	8140/3: Adenocarcinoma, NOS	8140-8389: adenomas and adenocarcinomas	7.2 Adenocarcinoma with variants of esophagus	Regional	Regional	Regional by direct extension only	Regional	Blank(s)	Blank(s)	Blank(s)	Blank(s)	IIA	T3	N0	M0	Beam radiation	Yes	Blank(s)	0	98	Blank(s)	Blank(s)	Blank(s)	Blank(s)	Blank(s)	Blank(s)	999	400	0	0	1	0	0	988	988	20520	10401	20550	Esophagus	Dead (attributable to this cancer dx)
75-79 years	Male	2009	White	C15.1-Thoracic esophagus	151	8070	Moderately differentiated; Grade II	Positive histology	8070/3: Squamous cell carcinoma, NOS	8070/3: Squamous cell carcinoma, NOS	8050-8089: squamous cell neoplasms	7.1 Squamous cell carcinoma with variants of esophagus	Regional	Regional	Regional by direct extension only	Regional	Blank(s)	Blank(s)	Blank(s)	Blank(s)	IIA	T3	N0	M0	Beam radiation	Yes	Blank(s)	0	98	Blank(s)	Blank(s)	Blank(s)	Blank(s)	Blank(s)	Blank(s)	32	400	0	0	1	0	0	988	988	20510	10401	20550	Esophagus	Dead (attributable to this cancer dx)
70-74 years	Male	2009	White	C15.5-Lower third of esophagus	155	8070	Moderately differentiated; Grade II	Positive histology	8070/3: Squamous cell carcinoma, NOS	8070/3: Squamous cell carcinoma, NOS	8050-8089: squamous cell neoplasms	7.1 Squamous cell carcinoma with variants of esophagus	Distant	Distant	Distant site(s)/node(s) involved	Distant	Blank(s)	Blank(s)	Blank(s)	Blank(s)	III	T3	N1	M0	Beam radiation	Yes	Blank(s)	0	98	Blank(s)	Blank(s)	Blank(s)	Blank(s)	Blank(s)	Blank(s)	15	400	305	0	1	1	0	988	988	20530	10401	20550	Esophagus	Dead (attributable to this cancer dx)
65-69 years	Male	2009	White	C15.5-Lower third of esophagus	155	8140	Poorly differentiated; Grade III	Positive histology	8140/3: Adenocarcinoma, NOS	8140/3: Adenocarcinoma, NOS	8140-8389: adenomas and adenocarcinomas	7.2 Adenocarcinoma with variants of esophagus	Distant	Distant	Distant site(s)/node(s) involved	Distant	Blank(s)	Blank(s)	Blank(s)	Blank(s)	IVB	T3	N1	M1b	Beam radiation	Yes	Blank(s)	0	98	Blank(s)	Blank(s)	Blank(s)	Blank(s)	Blank(s)	Blank(s)	90	400	305	40	1	0	0	988	988	20530	10401	20550	Esophagus	Dead (attributable to this cancer dx)
70-74 years	Male	2009	White	C15.5-Lower third of esophagus	155	8140	Poorly differentiated; Grade III	Positive histology	8140/3: Adenocarcinoma, NOS	8140/3: Adenocarcinoma, NOS	8140-8389: adenomas and adenocarcinomas	7.2 Adenocarcinoma with variants of esophagus	Distant	Distant	Distant site(s)/node(s) involved	Distant	Blank(s)	Blank(s)	Blank(s)	Blank(s)	IVB	T3	N1	M1b	Beam radiation	Yes	Blank(s)	0	98	Blank(s)	Blank(s)	Blank(s)	Blank(s)	Blank(s)	Blank(s)	83	400	100	40	1	0	1	988	988	20520	10401	20550	Esophagus	Dead (attributable to this cancer dx)
75-79 years	Female	2009	White	C15.5-Lower third of esophagus	155	8072	Poorly differentiated; Grade III	Positive histology	8072/3: Squamous cell carcinoma, large cell, nonkeratinizing, NOS	8072/3: Squamous cell carcinoma, large cell, nonkeratinizing, NOS	8050-8089: squamous cell neoplasms	7.1 Squamous cell carcinoma with variants of esophagus	Distant	Distant	Distant site(s)/node(s) involved	Distant	Blank(s)	Blank(s)	Blank(s)	Blank(s)	IVB	T1	N0	M1b	Beam radiation	Yes	Blank(s)	0	98	Blank(s)	Blank(s)	Blank(s)	Blank(s)	Blank(s)	Blank(s)	80	300	0	40	1	0	0	0	988	20520	10401	20550	Esophagus	Dead (attributable to this cancer dx)
65-69 years	Male	2009	White	C15.5-Lower third of esophagus	155	8140	Unknown	Positive histology	8140/3: Adenocarcinoma, NOS	8140/3: Adenocarcinoma, NOS	8140-8389: adenomas and adenocarcinomas	7.2 Adenocarcinoma with variants of esophagus	Localized	Localized	Localized only	Localized	Blank(s)	Blank(s)	Blank(s)	Blank(s)	IIA	T2	N0	M0	Beam radiation	Yes	Blank(s)	0	98	Blank(s)	Blank(s)	Blank(s)	Blank(s)	Blank(s)	Blank(s)	80	200	0	0	0	0	0	988	988	20510	10401	20550	Esophagus	Dead (attributable to this cancer dx)
70-74 years	Male	2009	White	C15.5-Lower third of esophagus	155	8140	Poorly differentiated; Grade III	Positive histology	8140/3: Adenocarcinoma, NOS	8140/3: Adenocarcinoma, NOS	8140-8389: adenomas and adenocarcinomas	7.2 Adenocarcinoma with variants of esophagus	Regional	Regional	Regional by both direct extension and lymph node involvement	Regional	Blank(s)	Blank(s)	Blank(s)	Blank(s)	III	T3	N1	M0	Beam radiation	Yes	Blank(s)	0	98	Blank(s)	Blank(s)	Blank(s)	Blank(s)	Blank(s)	Blank(s)	999	400	100	0	1	0	0	988	988	20510	10401	20550	Esophagus	Dead (attributable to this cancer dx)
65-69 years	Female	2009	White	C15.3-Upper third of esophagus	153	8070	Moderately differentiated; Grade II	Positive histology	8070/3: Squamous cell carcinoma, NOS	8070/3: Squamous cell carcinoma, NOS	8050-8089: squamous cell neoplasms	7.1 Squamous cell carcinoma with variants of esophagus	Regional	Regional	Regional lymph nodes involved only	Regional	Blank(s)	Blank(s)	Blank(s)	Blank(s)	IIB	T2	N1	M0	Beam radiation	Yes	Blank(s)	97	97	Blank(s)	Blank(s)	Blank(s)	Blank(s)	Blank(s)	Blank(s)	999	200	100	0	1	0	0	100	988	20520	10401	20550	Alive	Alive or dead of other cause
65-69 years	Male	2009	White	C15.5-Lower third of esophagus	155	8140	Poorly differentiated; Grade III	Positive histology	8140/3: Adenocarcinoma, NOS	8140/3: Adenocarcinoma, NOS	8140-8389: adenomas and adenocarcinomas	7.2 Adenocarcinoma with variants of esophagus	Distant	Distant	Distant site(s)/node(s) involved	Distant	Blank(s)	Blank(s)	Blank(s)	Blank(s)	IVB	T4	NX	M1b	Beam radiation	Yes	Blank(s)	0	98	Blank(s)	Blank(s)	Blank(s)	Blank(s)	Blank(s)	Blank(s)	999	600	999	40	0	9	0	988	988	20510	10401	20550	Esophagus	Dead (attributable to this cancer dx)
65-69 years	Male	2009	Black	C15.4-Middle third of esophagus	154	8070	Poorly differentiated; Grade III	Positive histology	8070/3: Squamous cell carcinoma, NOS	8070/3: Squamous cell carcinoma, NOS	8050-8089: squamous cell neoplasms	7.1 Squamous cell carcinoma with variants of esophagus	Regional	Regional	Regional by both direct extension and lymph node involvement	Regional	Blank(s)	Blank(s)	Blank(s)	Blank(s)	III	T3	N1	M0	Beam radiation	Yes	Blank(s)	0	98	Blank(s)	Blank(s)	Blank(s)	Blank(s)	Blank(s)	Blank(s)	70	400	100	0	1	0	0	988	988	20510	10401	20550	Esophagus	Dead (attributable to this cancer dx)
65-69 years	Male	2009	White	C15.4-Middle third of esophagus	154	8070	Poorly differentiated; Grade III	Positive histology	8070/3: Squamous cell carcinoma, NOS	8070/3: Squamous cell carcinoma, NOS	8050-8089: squamous cell neoplasms	7.1 Squamous cell carcinoma with variants of esophagus	Regional	Regional	Regional by both direct extension and lymph node involvement	Regional	Blank(s)	Blank(s)	Blank(s)	Blank(s)	III	T3	N1	M0	Beam radiation	Yes	Blank(s)	99	99	Blank(s)	Blank(s)	Blank(s)	Blank(s)	Blank(s)	Blank(s)	45	450	100	0	1	0	0	400	988	20530	10401	20550	Esophagus	Dead (attributable to this cancer dx)
65-69 years	Male	2009	White	C15.8-Overlapping lesion of esophagus	158	8070	Unknown	Positive histology	8070/3: Squamous cell carcinoma, NOS	8070/3: Squamous cell carcinoma, NOS	8050-8089: squamous cell neoplasms	7.1 Squamous cell carcinoma with variants of esophagus	Regional	Regional	Regional by both direct extension and lymph node involvement	Regional	Blank(s)	Blank(s)	Blank(s)	Blank(s)	III	T3	N1	M0	Beam radiation	Yes	Blank(s)	0	98	Blank(s)	Blank(s)	Blank(s)	Blank(s)	Blank(s)	Blank(s)	29	400	500	0	1	0	0	999	988	20520	10401	20550	Esophagus	Dead (attributable to this cancer dx)
70-74 years	Male	2009	White	C15.5-Lower third of esophagus	155	8070	Moderately differentiated; Grade II	Positive histology	8070/3: Squamous cell carcinoma, NOS	8070/3: Squamous cell carcinoma, NOS	8050-8089: squamous cell neoplasms	7.1 Squamous cell carcinoma with variants of esophagus	Regional	Regional	Regional by both direct extension and lymph node involvement	Regional	Blank(s)	Blank(s)	Blank(s)	Blank(s)	III	T3	N1	M0	Beam radiation	Yes	Blank(s)	0	98	Blank(s)	Blank(s)	Blank(s)	Blank(s)	Blank(s)	Blank(s)	50	400	100	0	1	0	0	0	988	20520	10401	20550	Esophagus	Dead (attributable to this cancer dx)
70-74 years	Male	2009	White	C15.5-Lower third of esophagus	155	8140	Poorly differentiated; Grade III	Positive histology	8140/3: Adenocarcinoma, NOS	8140/3: Adenocarcinoma, NOS	8140-8389: adenomas and adenocarcinomas	7.2 Adenocarcinoma with variants of esophagus	Regional	Regional	Regional lymph nodes involved only	Regional	Blank(s)	Blank(s)	Blank(s)	Blank(s)	IIB	T1	N1	M0	Beam radiation	Yes	Blank(s)	0	98	Blank(s)	Blank(s)	Blank(s)	Blank(s)	Blank(s)	Blank(s)	70	300	560	0	1	0	0	988	988	20530	10401	20550	Stomach	Dead (attributable to this cancer dx)
75-79 years	Female	2009	White	C15.4-Middle third of esophagus	154	8140	Moderately differentiated; Grade II	Positive histology	8140/3: Adenocarcinoma, NOS	8140/3: Adenocarcinoma, NOS	8140-8389: adenomas and adenocarcinomas	7.2 Adenocarcinoma with variants of esophagus	Regional	Regional	Regional by both direct extension and lymph node involvement	Regional	Blank(s)	Blank(s)	Blank(s)	Blank(s)	III	T3	N1	M0	Beam radiation	Yes	Blank(s)	0	98	Blank(s)	Blank(s)	Blank(s)	Blank(s)	Blank(s)	Blank(s)	40	400	100	0	1	0	0	988	988	20530	10401	20550	Esophagus	Dead (attributable to this cancer dx)
70-74 years	Male	2009	White	C15.5-Lower third of esophagus	155	8140	Poorly differentiated; Grade III	Positive histology	8140/3: Adenocarcinoma, NOS	8140/3: Adenocarcinoma, NOS	8140-8389: adenomas and adenocarcinomas	7.2 Adenocarcinoma with variants of esophagus	Regional	Regional	Regional by direct extension only	Regional	Blank(s)	Blank(s)	Blank(s)	Blank(s)	IIA	T3	N0	M0	Beam radiation	Yes	Blank(s)	99	99	Blank(s)	Blank(s)	Blank(s)	Blank(s)	Blank(s)	Blank(s)	999	400	0	0	1	0	0	988	988	20510	10401	20550	Esophagus	Dead (attributable to this cancer dx)
65-69 years	Male	2009	White	C15.5-Lower third of esophagus	155	8140	Unknown	Positive histology	8140/3: Adenocarcinoma, NOS	8140/3: Adenocarcinoma, NOS	8140-8389: adenomas and adenocarcinomas	7.2 Adenocarcinoma with variants of esophagus	Localized	Localized	Localized only	Localized	Blank(s)	Blank(s)	Blank(s)	Blank(s)	I	T1	N0	M0	Beam radiation	Yes	Blank(s)	0	98	Blank(s)	Blank(s)	Blank(s)	Blank(s)	Blank(s)	Blank(s)	15	160	0	0	1	0	0	0	988	20520	10401	20550	Esophagus	Dead (attributable to this cancer dx)
75-79 years	Male	2009	White	C15.5-Lower third of esophagus	155	8140	Unknown	Positive histology	8140/3: Adenocarcinoma, NOS	8140/3: Adenocarcinoma, NOS	8140-8389: adenomas and adenocarcinomas	7.2 Adenocarcinoma with variants of esophagus	Regional	Regional	Regional by both direct extension and lymph node involvement	Regional	Blank(s)	Blank(s)	Blank(s)	Blank(s)	III	T3	N1	M0	Beam radiation	Yes	Blank(s)	0	98	Blank(s)	Blank(s)	Blank(s)	Blank(s)	Blank(s)	Blank(s)	50	400	100	0	0	0	0	400	988	20520	20200	20550	Diseases of Heart	Alive or dead of other cause
75-79 years	Male	2009	White	C15.5-Lower third of esophagus	155	8140	Moderately differentiated; Grade II	Positive histology	8140/3: Adenocarcinoma, NOS	8140/3: Adenocarcinoma, NOS	8140-8389: adenomas and adenocarcinomas	7.2 Adenocarcinoma with variants of esophagus	Regional	Regional	Regional lymph nodes involved only	Regional	Blank(s)	Blank(s)	Blank(s)	Blank(s)	IIB	T1	N1	M0	Beam radiation	Yes	Blank(s)	0	98	Blank(s)	Blank(s)	Blank(s)	Blank(s)	Blank(s)	Blank(s)	15	160	100	0	1	0	0	200	988	20520	10401	20550	Other Cause of Death	Alive or dead of other cause
75-79 years	Male	2008	White	C15.5-Lower third of esophagus	155	8140	Poorly differentiated; Grade III	Positive histology	8140/3: Adenocarcinoma, NOS	8140/3: Adenocarcinoma, NOS	8140-8389: adenomas and adenocarcinomas	7.2 Adenocarcinoma with variants of esophagus	Regional	Regional	Regional lymph nodes involved only	Regional	Blank(s)	Blank(s)	Blank(s)	Blank(s)	IIB	T2	N1	M0	Beam radiation	Yes	Blank(s)	0	98	Blank(s)	Blank(s)	Blank(s)	Blank(s)	Blank(s)	Blank(s)	15	210	100	0	1	0	0	988	988	20520	10401	20550	Esophagus	Dead (attributable to this cancer dx)
80-84 years	Female	2009	White	C15.5-Lower third of esophagus	155	8140	Poorly differentiated; Grade III	Positive histology	8140/3: Adenocarcinoma, NOS	8140/3: Adenocarcinoma, NOS	8140-8389: adenomas and adenocarcinomas	7.2 Adenocarcinoma with variants of esophagus	Regional	Regional	Regional by direct extension only	Regional	Blank(s)	Blank(s)	Blank(s)	Blank(s)	IIA	T3	N0	M0	Beam radiation	Yes	Blank(s)	0	98	Blank(s)	Blank(s)	Blank(s)	Blank(s)	Blank(s)	Blank(s)	999	400	0	0	0	0	0	0	988	20520	10401	20550	Esophagus	Dead (attributable to this cancer dx)
75-79 years	Male	2013	White	C15.5-Lower third of esophagus	155	8140	Unknown	Positive histology	8140/3: Adenocarcinoma, NOS	8140/3: Adenocarcinoma, NOS	8140-8389: adenomas and adenocarcinomas	7.2 Adenocarcinoma with variants of esophagus	Regional	Regional	Regional by both direct extension and lymph node involvement	Regional	IIIA	T3	N1	M0	III	T3	N1	M0	Beam radiation	Yes	Blank(s)	0	98	No	No	No	No	Blank(s)	Blank(s)	40	450	100	0	1	0	0	100	988	20540	20440	20550	Diseases of Heart	Alive or dead of other cause
85+ years	Male	2009	White	C15.5-Lower third of esophagus	155	8255	Unknown	Positive histology	8255/3: Adenocarcinoma with mixed subtypes	8255/3: Adenocarcinoma with mixed subtypes	8140-8389: adenomas and adenocarcinomas	7.2 Adenocarcinoma with variants of esophagus	Localized	Localized	Localized only	Localized	Blank(s)	Blank(s)	Blank(s)	Blank(s)	I	T1	N0	M0	Beam radiation	No	Blank(s)	0	98	Blank(s)	Blank(s)	Blank(s)	Blank(s)	Blank(s)	Blank(s)	999	100	0	0	1	0	0	0	988	20520	10401	20550	Esophagus	Dead (attributable to this cancer dx)
85+ years	Male	2009	White	C15.5-Lower third of esophagus	155	8070	Poorly differentiated; Grade III	Positive histology	8070/3: Squamous cell carcinoma, NOS	8070/3: Squamous cell carcinoma, NOS	8050-8089: squamous cell neoplasms	7.1 Squamous cell carcinoma with variants of esophagus	Regional	Regional	Regional lymph nodes involved only	Regional	Blank(s)	Blank(s)	Blank(s)	Blank(s)	IIB	T2	N1	M0	Beam radiation	No	Blank(s)	0	98	Blank(s)	Blank(s)	Blank(s)	Blank(s)	Blank(s)	Blank(s)	50	200	800	0	1	1	0	999	988	20520	10401	20550	Esophagus	Dead (attributable to this cancer dx)
65-69 years	Male	2009	White	C15.1-Thoracic esophagus	151	8070	Moderately differentiated; Grade II	Positive histology	8070/3: Squamous cell carcinoma, NOS	8070/3: Squamous cell carcinoma, NOS	8050-8089: squamous cell neoplasms	7.1 Squamous cell carcinoma with variants of esophagus	Distant	Distant	Distant site(s)/node(s) involved	Distant	Blank(s)	Blank(s)	Blank(s)	Blank(s)	IVA	T3	N1	M1a	Beam radiation	Yes	Blank(s)	0	98	Blank(s)	Blank(s)	Blank(s)	Blank(s)	Blank(s)	Blank(s)	999	400	100	11	1	0	0	988	988	20510	10401	20550	Esophagus	Dead (attributable to this cancer dx)
80-84 years	Male	2009	White	C15.1-Thoracic esophagus	151	8070	Unknown	Positive histology	8070/3: Squamous cell carcinoma, NOS	8070/3: Squamous cell carcinoma, NOS	8050-8089: squamous cell neoplasms	7.1 Squamous cell carcinoma with variants of esophagus	Localized	Localized	Localized only	Localized	Blank(s)	Blank(s)	Blank(s)	Blank(s)	I	T1	N0	M0	Beam radiation	No	Blank(s)	0	98	Blank(s)	Blank(s)	Blank(s)	Blank(s)	Blank(s)	Blank(s)	15	100	0	0	1	0	0	0	988	20520	10401	20550	Esophagus	Dead (attributable to this cancer dx)
70-74 years	Female	2009	Asian or Pacific Islander	C15.4-Middle third of esophagus	154	8070	Poorly differentiated; Grade III	Positive histology	8070/3: Squamous cell carcinoma, NOS	8070/3: Squamous cell carcinoma, NOS	8050-8089: squamous cell neoplasms	7.1 Squamous cell carcinoma with variants of esophagus	Localized	Localized	Localized only	Localized	Blank(s)	Blank(s)	Blank(s)	Blank(s)	I	T1	N0	M0	Beam radiation	Yes	Blank(s)	0	98	Blank(s)	Blank(s)	Blank(s)	Blank(s)	Blank(s)	Blank(s)	31	300	0	0	1	0	0	0	988	20530	10401	20550	Alive	Alive or dead of other cause
85+ years	Male	2009	White	C15.5-Lower third of esophagus	155	8140	Unknown	Positive histology	8140/3: Adenocarcinoma, NOS	8140/3: Adenocarcinoma, NOS	8140-8389: adenomas and adenocarcinomas	7.2 Adenocarcinoma with variants of esophagus	Localized	Localized	Localized only	Localized	Blank(s)	Blank(s)	Blank(s)	Blank(s)	IIA	T2	N0	M0	Beam radiation	No	Blank(s)	98	99	Blank(s)	Blank(s)	Blank(s)	Blank(s)	Blank(s)	Blank(s)	50	210	0	0	1	0	0	988	988	20520	10401	20550	Diseases of Heart	Alive or dead of other cause
65-69 years	Male	2012	White	C15.5-Lower third of esophagus	155	8140	Poorly differentiated; Grade III	Positive histology	8140/3: Adenocarcinoma, NOS	8140/3: Adenocarcinoma, NOS	8140-8389: adenomas and adenocarcinomas	7.2 Adenocarcinoma with variants of esophagus	Regional	Regional	Regional by both direct extension and lymph node involvement	Regional	IIIA	T3	N1	M0	III	T3	N1	M0	Beam radiation	Yes	Blank(s)	0	98	No	No	No	No	Blank(s)	Blank(s)	40	450	100	0	1	0	0	100	988	20540	20440	20550	Lung and Bronchus	Alive or dead of other cause
75-79 years	Female	2010	Black	C15.5-Lower third of esophagus	155	8070	Poorly differentiated; Grade III	Positive histology	8070/3: Squamous cell carcinoma, NOS	8070/3: Squamous cell carcinoma, NOS	8050-8089: squamous cell neoplasms	7.1 Squamous cell carcinoma with variants of esophagus	Localized	Localized	Localized only	Localized	IIA	T2	N0	M0	IIA	T2	N0	M0	Beam radiation	Yes	Blank(s)	0	98	No	No	No	No	Blank(s)	Blank(s)	70	210	0	0	1	0	0	0	988	20520	20200	20550	Alive	Alive or dead of other cause
85+ years	Female	2010	Black	C15.5-Lower third of esophagus	155	8140	Moderately differentiated; Grade II	Positive histology	8140/3: Adenocarcinoma, NOS	8140/3: Adenocarcinoma, NOS	8140-8389: adenomas and adenocarcinomas	7.2 Adenocarcinoma with variants of esophagus	Localized	Localized	Localized only	Localized	IA	T1NOS	N0	M0	I	T1	N0	M0	Beam radiation	Yes	Blank(s)	0	98	No	No	No	No	Blank(s)	Blank(s)	4	300	0	0	1	0	0	0	988	20520	10401	20550	Esophagus	Dead (attributable to this cancer dx)
70-74 years	Female	2015	White	C15.4-Middle third of esophagus	154	8070	Moderately differentiated; Grade II	Positive histology	8070/3: Squamous cell carcinoma, NOS	8070/3: Squamous cell carcinoma, NOS	8050-8089: squamous cell neoplasms	7.1 Squamous cell carcinoma with variants of esophagus	Regional	Regional	Regional lymph nodes involved only	Regional	IIB	T2	N1	M0	IIB	T2	N1	M0	Beam radiation	Yes	Blank(s)	0	98	No	No	No	No	Blank(s)	Blank(s)	998	210	100	0	1	0	0	100	988	20550	20550	20550	Lung and Bronchus	Alive or dead of other cause
80-84 years	Male	2010	White	C15.5-Lower third of esophagus	155	8140	Moderately differentiated; Grade II	Positive histology	8140/3: Adenocarcinoma, NOS	8140/3: Adenocarcinoma, NOS	8140-8389: adenomas and adenocarcinomas	7.2 Adenocarcinoma with variants of esophagus	Regional	Regional	Regional by both direct extension and lymph node involvement	Regional	IIIA	T3	N1	M0	III	T3	N1	M0	Beam radiation	Yes	Blank(s)	4	1	No	No	No	No	Blank(s)	Blank(s)	2	400	100	0	1	1	0	999	988	20530	10401	20550	Esophagus	Dead (attributable to this cancer dx)
65-69 years	Female	2010	White	C15.5-Lower third of esophagus	155	8140	Poorly differentiated; Grade III	Positive histology	8140/3: Adenocarcinoma, NOS	8140/3: Adenocarcinoma, NOS	8140-8389: adenomas and adenocarcinomas	7.2 Adenocarcinoma with variants of esophagus	Localized	Localized	Localized only	Localized	IB	T1NOS	N0	M0	I	T1	N0	M0	Beam radiation	No	Blank(s)	0	98	No	No	No	No	Blank(s)	Blank(s)	50	300	0	0	1	0	0	0	988	20520	20200	20550	Esophagus	Dead (attributable to this cancer dx)
65-69 years	Male	2010	White	C15.5-Lower third of esophagus	155	8140	Poorly differentiated; Grade III	Positive histology	8140/3: Adenocarcinoma, NOS	8140/3: Adenocarcinoma, NOS	8140-8389: adenomas and adenocarcinomas	7.2 Adenocarcinoma with variants of esophagus	Regional	Regional	Regional lymph nodes involved only	Regional	IIB	T2	N1	M0	IIB	T2	N1	M0	Beam radiation	Yes	Blank(s)	0	98	No	No	No	No	Blank(s)	Blank(s)	999	200	100	0	1	0	0	100	988	20520	20200	20550	Stomach	Dead (attributable to this cancer dx)
75-79 years	Male	2010	White	C15.4-Middle third of esophagus	154	8070	Poorly differentiated; Grade III	Positive histology	8070/3: Squamous cell carcinoma, NOS	8070/3: Squamous cell carcinoma, NOS	8050-8089: squamous cell neoplasms	7.1 Squamous cell carcinoma with variants of esophagus	Regional	Regional	Regional by both direct extension and lymph node involvement	Regional	IIIB	T3	N2	M0	III	T3	N1	M0	Beam radiation	No	Blank(s)	0	98	No	No	No	No	Blank(s)	Blank(s)	50	450	500	0	1	0	0	200	988	20520	20200	20550	Alive	Alive or dead of other cause
80-84 years	Male	2010	White	C15.5-Lower third of esophagus	155	8140	Moderately differentiated; Grade II	Positive histology	8140/3: Adenocarcinoma, NOS	8140/3: Adenocarcinoma, NOS	8140-8389: adenomas and adenocarcinomas	7.2 Adenocarcinoma with variants of esophagus	Localized	Localized	Localized only	Localized	IB	T2	N0	M0	IIA	T2	N0	M0	Beam radiation	Yes	Blank(s)	0	98	No	No	No	No	Blank(s)	Blank(s)	20	200	0	0	1	0	0	0	988	20520	20200	20550	Alive	Alive or dead of other cause
75-79 years	Male	2010	White	C15.5-Lower third of esophagus	155	8140	Poorly differentiated; Grade III	Positive histology	8140/3: Adenocarcinoma, NOS	8140/3: Adenocarcinoma, NOS	8140-8389: adenomas and adenocarcinomas	7.2 Adenocarcinoma with variants of esophagus	Regional	Regional	Regional by direct extension only	Regional	IIB	T3	N0	M0	IIA	T3	N0	M0	Beam radiation	No	Blank(s)	0	98	No	No	No	No	Blank(s)	Blank(s)	30	450	0	0	1	0	0	0	988	20520	20200	20550	Esophagus	Dead (attributable to this cancer dx)
65-69 years	Male	2013	Black	C15.4-Middle third of esophagus	154	8070	Moderately differentiated; Grade II	Positive histology	8070/3: Squamous cell carcinoma, NOS	8070/3: Squamous cell carcinoma, NOS	8050-8089: squamous cell neoplasms	7.1 Squamous cell carcinoma with variants of esophagus	Localized	Localized	Localized only	Localized	IB	T1b	N0	M0	I	T1	N0	M0	Beam radiation	Yes	Blank(s)	0	98	No	No	No	No	Blank(s)	Blank(s)	20	160	0	0	1	0	0	0	988	20550	20550	20550	Non-Melanoma Skin	Alive or dead of other cause
85+ years	Male	2010	White	C15.5-Lower third of esophagus	155	8140	Moderately differentiated; Grade II	Positive histology	8140/3: Adenocarcinoma, NOS	8140/3: Adenocarcinoma, NOS	8140-8389: adenomas and adenocarcinomas	7.2 Adenocarcinoma with variants of esophagus	Regional	Regional	Regional lymph nodes involved only	Regional	IIB	T2	N1	M0	IIB	T2	N1	M0	Beam radiation	Yes	Blank(s)	98	0	No	No	No	No	Blank(s)	Blank(s)	999	210	100	0	1	0	0	100	988	20530	20200	20550	Esophagus	Dead (attributable to this cancer dx)
70-74 years	Male	2010	White	C15.5-Lower third of esophagus	155	8140	Poorly differentiated; Grade III	Positive histology	8140/3: Adenocarcinoma, NOS	8140/3: Adenocarcinoma, NOS	8140-8389: adenomas and adenocarcinomas	7.2 Adenocarcinoma with variants of esophagus	Regional	Regional	Regional by both direct extension and lymph node involvement	Regional	IIIB	T3	N2	M0	III	T3	N1	M0	Beam radiation	Yes	Blank(s)	0	98	No	No	No	No	Blank(s)	Blank(s)	30	450	100	0	1	0	0	200	988	20530	20200	20550	Esophagus	Dead (attributable to this cancer dx)
65-69 years	Male	2010	White	C15.5-Lower third of esophagus	155	8140	Poorly differentiated; Grade III	Positive histology	8140/3: Adenocarcinoma, NOS	8140/3: Adenocarcinoma, NOS	8140-8389: adenomas and adenocarcinomas	7.2 Adenocarcinoma with variants of esophagus	Localized	Localized	Localized only	Localized	IB	T1a	N0	M0	I	T1	N0	M0	Beam radiation	Yes	Blank(s)	0	98	No	No	No	No	Blank(s)	Blank(s)	999	100	0	0	0	0	0	0	988	20520	20200	20550	Alive	Alive or dead of other cause
85+ years	Male	2010	White	C15.5-Lower third of esophagus	155	8140	Poorly differentiated; Grade III	Positive histology	8140/3: Adenocarcinoma, NOS	8140/3: Adenocarcinoma, NOS	8140-8389: adenomas and adenocarcinomas	7.2 Adenocarcinoma with variants of esophagus	Regional	Regional	Regional by direct extension only	Regional	IIB	T3	N0	M0	IIA	T3	N0	M0	Beam radiation	No	Blank(s)	0	98	No	No	No	No	Blank(s)	Blank(s)	999	400	0	0	1	0	0	0	988	20520	20200	20550	Esophagus	Dead (attributable to this cancer dx)
65-69 years	Male	2010	White	C15.5-Lower third of esophagus	155	8140	Poorly differentiated; Grade III	Positive histology	8140/3: Adenocarcinoma, NOS	8140/3: Adenocarcinoma, NOS	8140-8389: adenomas and adenocarcinomas	7.2 Adenocarcinoma with variants of esophagus	Regional	Regional	Regional by both direct extension and lymph node involvement	Regional	IIIA	T3	N1	M0	III	T3	N1	M0	Beam radiation	Yes	Blank(s)	0	98	No	No	No	No	Blank(s)	Blank(s)	50	400	100	0	1	1	0	100	988	20520	20200	20550	Diseases of Heart	Alive or dead of other cause
85+ years	Male	2010	White	C15.4-Middle third of esophagus	154	8070	Poorly differentiated; Grade III	Positive histology	8070/3: Squamous cell carcinoma, NOS	8070/3: Squamous cell carcinoma, NOS	8050-8089: squamous cell neoplasms	7.1 Squamous cell carcinoma with variants of esophagus	Regional	Regional	Regional by direct extension only	Regional	IIB	T3	N0	M0	IIA	T3	N0	M0	Beam radiation	No	Blank(s)	0	98	No	No	No	No	Blank(s)	Blank(s)	60	400	0	0	1	0	0	0	988	20520	20200	20550	Esophagus	Dead (attributable to this cancer dx)
85+ years	Male	2010	White	C15.4-Middle third of esophagus	154	8074	Poorly differentiated; Grade III	Positive histology	8074/3: Squamous cell carcinoma, spindle cell	8074/3: Squamous cell carcinoma, spindle cell	8050-8089: squamous cell neoplasms	7.1 Squamous cell carcinoma with variants of esophagus	Regional	Regional	Regional by both direct extension and lymph node involvement	Regional	IIIA	T3	N1	M0	III	T3	N1	M0	Beam radiation	Yes	Blank(s)	0	98	No	No	No	No	Blank(s)	Blank(s)	62	400	100	0	1	0	0	400	988	20540	20200	20550	Esophagus	Dead (attributable to this cancer dx)
85+ years	Female	2010	White	C15.4-Middle third of esophagus	154	8070	Unknown	Positive histology	8070/3: Squamous cell carcinoma, NOS	8070/3: Squamous cell carcinoma, NOS	8050-8089: squamous cell neoplasms	7.1 Squamous cell carcinoma with variants of esophagus	Localized	Localized	Localized only	Localized	IIA	T2	N0	M0	IIA	T2	N0	M0	Beam radiation	Yes	Blank(s)	0	98	No	No	No	No	Blank(s)	Blank(s)	32	210	0	0	0	0	0	0	988	20530	20302	20550	Hypertension without Heart Disease	Alive or dead of other cause
75-79 years	Male	2010	White	C15.5-Lower third of esophagus	155	8070	Poorly differentiated; Grade III	Positive histology	8070/3: Squamous cell carcinoma, NOS	8070/3: Squamous cell carcinoma, NOS	8050-8089: squamous cell neoplasms	7.1 Squamous cell carcinoma with variants of esophagus	Localized	Localized	Localized only	Localized	IIA	T2	N0	M0	IIA	T2	N0	M0	Beam radiation	Yes	Blank(s)	0	98	No	No	No	No	Blank(s)	Blank(s)	10	210	0	0	1	0	0	0	988	20520	20200	20550	Pneumonia and Influenza	Alive or dead of other cause
75-79 years	Male	2010	White	C15.5-Lower third of esophagus	155	8140	Poorly differentiated; Grade III	Positive histology	8140/3: Adenocarcinoma, NOS	8140/3: Adenocarcinoma, NOS	8140-8389: adenomas and adenocarcinomas	7.2 Adenocarcinoma with variants of esophagus	Regional	Regional	Regional by direct extension only	Regional	IIB	T3	N0	M0	IIA	T3	N0	M0	Beam radiation	Yes	Blank(s)	0	98	No	No	No	No	Blank(s)	Blank(s)	999	450	0	0	1	0	0	0	988	20520	20200	20550	Esophagus	Dead (attributable to this cancer dx)
65-69 years	Male	2010	White	C15.5-Lower third of esophagus	155	8140	Poorly differentiated; Grade III	Positive histology	8140/3: Adenocarcinoma, NOS	8140/3: Adenocarcinoma, NOS	8140-8389: adenomas and adenocarcinomas	7.2 Adenocarcinoma with variants of esophagus	Distant	Distant	Distant site(s)/node(s) involved	Distant	IV	T3	N1	M1	IVB	T3	N1	M1b	Beam radiation	Yes	Blank(s)	0	98	No	No	Yes	No	Blank(s)	Blank(s)	999	400	100	50	0	0	0	100	988	20520	20200	20550	Miscellaneous Malignant Cancer	Dead (attributable to this cancer dx)
70-74 years	Male	2010	White	C15.5-Lower third of esophagus	155	8140	Well differentiated; Grade I	Positive histology	8140/3: Adenocarcinoma, NOS	8140/3: Adenocarcinoma, NOS	8140-8389: adenomas and adenocarcinomas	7.2 Adenocarcinoma with variants of esophagus	Regional	Regional	Regional lymph nodes involved only	Regional	IIIA	T2	N2	M0	IIB	T2	N1	M0	Beam radiation	Yes	Blank(s)	99	99	No	No	No	No	Blank(s)	Blank(s)	999	210	500	0	1	0	0	200	988	20530	20302	20550	Alive	Alive or dead of other cause
65-69 years	Female	2010	Black	C15.4-Middle third of esophagus	154	8070	Poorly differentiated; Grade III	Positive histology	8070/3: Squamous cell carcinoma, NOS	8070/3: Squamous cell carcinoma, NOS	8050-8089: squamous cell neoplasms	7.1 Squamous cell carcinoma with variants of esophagus	Regional	Regional	Regional lymph nodes involved only	Regional	IIIA	T1NOS	N2	M0	IIB	T1	N1	M0	Beam radiation	Yes	Blank(s)	0	98	No	No	No	No	Blank(s)	Blank(s)	1	170	500	0	1	0	0	200	988	20520	20200	20550	Esophagus	Dead (attributable to this cancer dx)
65-69 years	Male	2010	Black	C15.4-Middle third of esophagus	154	8071	Moderately differentiated; Grade II	Positive histology	8071/3: Squamous cell carcinoma, keratinizing, NOS	8071/3: Squamous cell carcinoma, keratinizing, NOS	8050-8089: squamous cell neoplasms	7.1 Squamous cell carcinoma with variants of esophagus	Regional	Regional	Regional lymph nodes involved only	Regional	IIB	T1NOS	N1	M0	IIB	T1	N1	M0	Beam radiation	Yes	Blank(s)	0	98	No	No	No	No	Blank(s)	Blank(s)	40	300	100	0	1	0	0	100	988	20550	20200	20550	Esophagus	Dead (attributable to this cancer dx)
[truncated: 6,380 more rows]
[truncated: 19 more columns]
